# Supplementary material for: How does biomass distribution change with size and differ among species? An analysis for 1200 plant species from five continents
Source: New Phytol. 2015 Jul 22;208(3):736–49. doi: 10.1111/nph.13571 (PMC5034769; doi:10.1111/nph.13571)
Supplement: Supplementary file 2 [file NPH-208-736-s002.xlsx]

## Sheet: Data
Supporting Information Table S2 Biomass data for leaves, stems and roots as well as biomass distribution patterns (LMF, SMF and RMF) and deviations from the overall trends in biomass distribution (pLMF, pSMF and pRMF) as used in the current analyses
ID	Species	Family	Author	Source	LDM	SDM	RDM	TDM	LMF	SMF	RMF	SizeClass	pLMF	pSMF	pRMF
po0871	Melaleuca linariifolia	Myrtaceae	Wright & Westoby (1999)	J. Ecol. 87: 85-97	5e-05	2e-05	9e-05	0.00016	0.28	0.15	0.57	1	0.00896861	0.439462	0.991031
po0856	Callistemon brachyandrus	Myrtaceae	Wright & Westoby (1999)	J. Ecol. 87: 85-97	6e-05	2e-05	0.00012	0.0002	0.32	0.08	0.61	1	0.0269058	0.0717489	1
po0872	Melaleuca linariifolia	Myrtaceae	Wright & Westoby (1999)	J. Ecol. 87: 85-97	0.00015	3e-05	0.00018	0.00036	0.4167	0.0833	0.5	1	0.139013	0.0941704	0.964126
po0518	Erica cinerea	Ericaceae	Cornelissen et al. (1996)	J. Ecol. 84: 755-765	0.00026	8e-05	9e-05	0.00043	0.6019	0.1838	0.2143	1	0.73991	0.61435	0.29148
po0859	Eucalyptus amplifolia	Myrtaceae	Wright & Westoby (1999)	J. Ecol. 87: 85-97	0.00019	0.00011	0.00021	0.00051	0.37	0.22	0.42	1	0.0538117	0.789238	0.852018
po0857	Callistemon brachyandrus	Myrtaceae	Wright & Westoby (1999)	J. Ecol. 87: 85-97	0.00018	6e-05	0.00028	0.00052	0.35	0.11	0.54	1	0.0358744	0.210762	0.986547
po1625	Populus tremuloides	Salicaceae	Reich et al. (1998c)	Funct. Ecol. 12: 327-338	0.00034	0.00013	0.00016	0.00063	0.5479	0.2005	0.2516	1	0.596413	0.726457	0.376682
po1618	Populus tremuloides	Salicaceae	Reich et al. (1998c)	Funct. Ecol. 12: 327-338	0.00044	0.00013	0.00015	0.00072	0.6088	0.1828	0.2084	1	0.748879	0.600897	0.264574
po2825	Amaranthus hypochondriacus	Amaranthaceae	Gimplinger & Kaul (2009)	J. Appl. Bot. Food Qual. 82: 183-192	0.00038	0.00021	0.00022	0.00081	0.4691	0.2605	0.2704	1	0.264574	0.919283	0.399103
po1571	Betula papyrifera	Betulaceae	Reich et al. (1998c)	Funct. Ecol. 12: 327-338	0.00048	0.00015	0.0002	0.00083	0.5749	0.1796	0.2455	1	0.690583	0.573991	0.367713
po0808	Leptospermum laevigatum	Myrtaceae	Wright & Westoby (1999)	J. Ecol. 87: 85-97	0.00047	0.00013	0.00032	0.00093	0.51	0.14	0.35	1	0.44843	0.381166	0.627803
po0805	Lophostemon confertus	Myrtaceae	Wright & Westoby (1999)	J. Ecol. 87: 85-97	0.00049	8e-05	0.00044	0.00102	0.48	0.08	0.43	1	0.318386	0.0762332	0.869955
po0862	Eucalyptus largiflorens	Myrtaceae	Wright & Westoby (1999)	J. Ecol. 87: 85-97	0.00042	0.0001	0.00055	0.00106	0.39	0.09	0.52	1	0.0807175	0.121076	0.977578
po1599	Picea mariana	Pinaceae	Reich et al. (1998c)	Funct. Ecol. 12: 327-338	0.00065	0.0003	0.00023	0.00118	0.5522	0.2515	0.1963	1	0.632287	0.883408	0.224215
po0837	Eucalyptus grandis	Myrtaceae	Wright & Westoby (1999)	J. Ecol. 87: 85-97	0.00061	0.00014	0.00051	0.00125	0.49	0.11	0.4	1	0.35426	0.215247	0.784753
po1638	Thuja occidentalis	Cupressaceae	Reich et al. (1998c)	Funct. Ecol. 12: 327-338	0.00061	0.00039	0.00026	0.00126	0.4824	0.3086	0.209	1	0.340807	0.964126	0.269058
po2289	Lythrum salicaria	Lythraceae	McKenna & Shipley (1999)	EcoScience 6: 286-296	0.00063	8e-05	0.00055	0.00126	0.5003	0.0643	0.4354	1	0.421525	0.0538117	0.883408
po0595	Ficus retusa	Moraceae	R. R. Villar (unpubl)	Unpublished	0.00069	0.00027	0.00034	0.0013	0.532	0.209	0.259	1	0.560538	0.753363	0.390135
po1640	Thuja occidentalis	Cupressaceae	Reich et al. (1998c)	Funct. Ecol. 12: 327-338	0.00105	0.00021	0.00024	0.0015	0.6967	0.1426	0.1607	1	0.910314	0.403587	0.130045
po1564	Betula papyrifera	Betulaceae	Reich et al. (1998c)	Funct. Ecol. 12: 327-338	0.001	0.00023	0.00032	0.00155	0.6475	0.1487	0.2038	1	0.811659	0.434978	0.246637
po1585	Larix laricina	Pinaceae	Reich et al. (1998c)	Funct. Ecol. 12: 327-338	0.00093	0.0004	0.00025	0.00158	0.5888	0.2507	0.1605	1	0.717489	0.878924	0.125561
po1592	Picea mariana	Pinaceae	Reich et al. (1998c)	Funct. Ecol. 12: 327-338	0.00078	0.00044	0.00036	0.00159	0.4948	0.2763	0.229	1	0.38565	0.932735	0.327354
po0873	Melaleuca linariifolia	Myrtaceae	Wright & Westoby (1999)	J. Ecol. 87: 85-97	0.00085	0.00015	0.00061	0.0016	0.53	0.09	0.38	1	0.542601	0.130045	0.704036
po1632	Thuja occidentalis	Cupressaceae	Reich et al. (1998c)	Funct. Ecol. 12: 327-338	0.00098	0.00032	0.00033	0.00162	0.6002	0.1942	0.2056	1	0.726457	0.681614	0.26009
po1639	Thuja occidentalis	Cupressaceae	Reich et al. (1998c)	Funct. Ecol. 12: 327-338	0.00099	0.00028	0.00035	0.00162	0.612	0.1716	0.2164	1	0.766816	0.556054	0.295964
po1626	Populus tremuloides	Salicaceae	Reich et al. (1998c)	Funct. Ecol. 12: 327-338	0.00103	0.00032	0.00032	0.00167	0.6186	0.189	0.1925	1	0.7713	0.641256	0.219731
po0860	Eucalyptus amplifolia	Myrtaceae	Wright & Westoby (1999)	J. Ecol. 87: 85-97	0.00081	0.00024	0.00068	0.00172	0.47	0.14	0.4	1	0.269058	0.376682	0.789238
po0517	Empetrum nigrum	Ericaceae	Cornelissen et al. (1996)	J. Ecol. 84: 755-765	0.00108	0.00045	0.00021	0.00173	0.6198	0.258	0.1223	1	0.775785	0.901345	0.044843
po2322	Plantago major	Plantaginaceae	McKenna & Shipley (1999)	EcoScience 6: 286-296	0.0011	0.0003	0.0005	0.0019	0.58	0.14	0.28	1	0.695067	0.394619	0.41704
po1578	Larix laricina	Pinaceae	Reich et al. (1998c)	Funct. Ecol. 12: 327-338	0.00121	0.00033	0.0004	0.00194	0.6266	0.1686	0.2048	1	0.780269	0.524664	0.251121
po1601	Picea mariana	Pinaceae	Reich et al. (1998c)	Funct. Ecol. 12: 327-338	0.00129	0.00033	0.00033	0.00195	0.6601	0.1698	0.1701	1	0.860987	0.538117	0.139013
po1703	Acorus calamus	Acoraceae	Meziane & Shipley (1999)	Funct. Ecol. 13: 611-622	0.0008	0.0004	0.0008	0.002	0.413	0.201	0.385	1	0.130045	0.735426	0.717489
po0831	Eucalyptus apiculata	Myrtaceae	Wright & Westoby (1999)	J. Ecol. 87: 85-97	0.00113	0.00031	0.0007	0.00214	0.53	0.14	0.33	1	0.547085	0.38565	0.542601
po0858	Callistemon brachyandrus	Myrtaceae	Wright & Westoby (1999)	J. Ecol. 87: 85-97	0.0011	0.00013	0.00092	0.00214	0.51	0.06	0.43	1	0.452915	0.044843	0.865471
po1600	Picea mariana	Pinaceae	Reich et al. (1998c)	Funct. Ecol. 12: 327-338	0.00155	0.00033	0.00027	0.00215	0.7205	0.1537	0.1258	1	0.973094	0.470852	0.0538117
po1882	Pilosella aurantiaca	Asteraceae	Meziane & Shipley (1999)	Funct. Ecol. 13: 611-622	0.0015	0.0002	0.0005	0.0022	0.675	0.119	0.205	1	0.883408	0.273543	0.255605
po2290	Lythrum salicaria	Lythraceae	McKenna & Shipley (1999)	EcoScience 6: 286-296	0.001	0.0002	0.001	0.0022	0.44	0.1	0.46	1	0.188341	0.152466	0.919283
po1572	Betula papyrifera	Betulaceae	Reich et al. (1998c)	Funct. Ecol. 12: 327-338	0.00134	0.00039	0.00056	0.00228	0.5854	0.1688	0.2458	1	0.70852	0.533632	0.372197
po1708	Acorus calamus	Acoraceae	Meziane & Shipley (1999)	Funct. Ecol. 13: 611-622	0.001	0.0004	0.0009	0.0023	0.443	0.163	0.394	1	0.201794	0.506726	0.757848
po2352	Solidago canadensis	Asteraceae	McKenna & Shipley (1999)	EcoScience 6: 286-296	0.0013	0.0003	0.0008	0.0024	0.55	0.11	0.34	1	0.600897	0.219731	0.58296
po0853	Acacia cognata	Fabaceae	Wright & Westoby (1999)	J. Ecol. 87: 85-97	0.00062	0.00135	0.00045	0.00243	0.26	0.56	0.19	1	0	1	0.206278
po1704	Acorus calamus	Acoraceae	Meziane & Shipley (1999)	Funct. Ecol. 13: 611-622	0.0013	0.0004	0.0008	0.0025	0.518	0.165	0.317	1	0.484305	0.511211	0.511211
po1717	Acorus calamus	Acoraceae	Meziane & Shipley (1999)	Funct. Ecol. 13: 611-622	0.0012	0.0005	0.0008	0.0025	0.48	0.2	0.32	1	0.32287	0.70852	0.520179
po2277	Juncus effusus	Juncaceae	McKenna & Shipley (1999)	EcoScience 6: 286-296	0.0013	0.0001	0.0011	0.0025	0.51	0.04	0.45	1	0.457399	0.0224215	0.901345
po2344	Schoenoplectus americanus	Cyperaceae	McKenna & Shipley (1999)	EcoScience 6: 286-296	0.0013	0.0005	0.0008	0.0026	0.5	0.1923	0.3077	1	0.390135	0.663677	0.484305
po1762	Carex crinita	Cyperaceae	Meziane & Shipley (1999)	Funct. Ecol. 13: 611-622	0.0012	0.0009	0.0006	0.0027	0.4444	0.3333	0.2222	1	0.206278	0.986547	0.309417
po0489	Poa pratensis	Poaceae	Garnier (1992)	J. Ecol. 80: 665-675	0.00123	0.00062	0.00089	0.00275	0.4494	0.2251	0.3254	1	0.215247	0.820628	0.533632
po1586	Larix laricina	Pinaceae	Reich et al. (1998c)	Funct. Ecol. 12: 327-338	0.00205	0.00042	0.00029	0.00276	0.742	0.1514	0.1066	1	0.995516	0.452915	0.0269058
po1713	Acorus calamus	Acoraceae	Meziane & Shipley (1999)	Funct. Ecol. 13: 611-622	0.0014	0.0004	0.001	0.0028	0.5	0.1429	0.3571	1	0.394619	0.408072	0.636771
po0528	Helianthemum squamatum	Cistaceae	Cornelissen et al. (1996)	J. Ecol. 84: 755-765	0.00202	0.0003	0.00055	0.00288	0.7027	0.1052	0.192	1	0.923767	0.188341	0.215247
po0874	Pultenaea daphnoides	Fabaceae	Wright & Westoby (1999)	J. Ecol. 87: 85-97	0.0011	0.00099	0.00088	0.00297	0.37	0.33	0.3	1	0.058296	0.982063	0.479821
po0591	Ficus carica	Moraceae	R. R. Villar (unpubl)	Unpublished	0.00196	0.00056	0.00048	0.003	0.653	0.187	0.16	1	0.825112	0.627803	0.116592
po0516	Dryas octopetala	Rosaceae	Cornelissen et al. (1996)	J. Ecol. 84: 755-765	0.00199	0.0006	0.00044	0.00303	0.6576	0.1981	0.1443	1	0.838565	0.690583	0.0896861
mp0001	Terminalia amazonia	Combretaceae	Kitajima (1994)	Oecologia 98: 419-428	0.00186	0.00077	0.0005	0.00313	0.596	0.245	0.159	1	0.721973	0.856502	0.112108
po1612	Pinus banksiana	Pinaceae	Reich et al. (1998c)	Funct. Ecol. 12: 327-338	0.00164	0.00094	0.00059	0.00317	0.5176	0.296	0.1864	1	0.479821	0.950673	0.197309
po1718	Acorus calamus	Acoraceae	Meziane & Shipley (1999)	Funct. Ecol. 13: 611-622	0.0015	0.0004	0.0013	0.0032	0.4688	0.125	0.4063	1	0.26009	0.304933	0.816143
po0799	Eucalyptus sieberi	Myrtaceae	Wright & Westoby (1999)	J. Ecol. 87: 85-97	0.00177	0.00049	0.00095	0.00321	0.55	0.15	0.3	1	0.605381	0.443946	0.470852
po2267	Hieracium scabrum	Asteraceae	McKenna & Shipley (1999)	EcoScience 6: 286-296	0.0018	0.0009	0.0006	0.0033	0.56	0.26	0.18	1	0.654709	0.910314	0.179372
po0549	Arabidopsis thaliana	Brassicaceae	D. Tholen (unpubl)	Unpublished	0.00234	0.00033	0.00063	0.0033	0.71	0.1	0.19	1	0.93722	0.161435	0.201794
po2264	Hieracium caespitosum	Asteraceae	McKenna & Shipley (1999)	EcoScience 6: 286-296	0.0017	0.0003	0.0013	0.0033	0.52	0.09	0.39	1	0.493274	0.125561	0.735426
po0376	Carex diandra	Cyperaceae	Poorter (1993)	Vegetatio 104/105: 77-97	0.00094	0.00086	0.00158	0.00338	0.2773	0.2548	0.468	1	0.0044843	0.887892	0.928251
po0266	Festuca ovina	Poaceae	Poorter (1993)	Vegetatio 104/105: 77-97	0.00178	0.0007	0.001	0.00348	0.5124	0.2001	0.2875	1	0.466368	0.721973	0.434978
po0863	Eucalyptus largiflorens	Myrtaceae	Wright & Westoby (1999)	J. Ecol. 87: 85-97	0.00166	0.00025	0.00159	0.00349	0.47	0.07	0.45	1	0.273543	0.0627803	0.90583
po2248	Carex crinita	Cyperaceae	McKenna & Shipley (1999)	EcoScience 6: 286-296	0.0018	0.0002	0.0015	0.0035	0.52	0.06	0.42	1	0.497758	0.0493274	0.843049
po0377	Carex diandra	Cyperaceae	Poorter (1993)	Vegetatio 104/105: 77-97	0.00109	0.00079	0.00162	0.0035	0.3106	0.2266	0.4627	1	0.0224215	0.829596	0.923767
po1593	Picea mariana	Pinaceae	Reich et al. (1998c)	Funct. Ecol. 12: 327-338	0.00224	0.00048	0.00083	0.00355	0.6308	0.1345	0.2347	1	0.793722	0.363229	0.345291
po0267	Festuca ovina	Poaceae	Poorter (1993)	Vegetatio 104/105: 77-97	0.00177	0.00065	0.00117	0.00358	0.4928	0.1805	0.3266	1	0.372197	0.587444	0.538117
po1861	Eutrochium maculatum	Asteraceae	Meziane & Shipley (1999)	Funct. Ecol. 13: 611-622	0.0025	0.0005	0.0006	0.0036	0.677	0.157	0.166	1	0.887892	0.493274	0.134529
po1587	Larix laricina	Pinaceae	Reich et al. (1998c)	Funct. Ecol. 12: 327-338	0.0026	0.00053	0.00048	0.00361	0.7214	0.1461	0.1325	1	0.977578	0.41704	0.0672646
po0809	Leptospermum laevigatum	Myrtaceae	Wright & Westoby (1999)	J. Ecol. 87: 85-97	0.00149	0.00067	0.00148	0.00363	0.41	0.18	0.41	1	0.125561	0.578475	0.834081
mp0002	Trichospermum mexicanum	Malvaceae	Kitajima (1994)	Oecologia 98: 419-428	0.00215	0.00103	0.00047	0.00366	0.588	0.283	0.129	1	0.713004	0.93722	0.058296
po0485	Poa annua	Poaceae	Garnier (1992)	J. Ecol. 80: 665-675	0.00179	0.0007	0.00118	0.00367	0.4869	0.1912	0.3219	1	0.345291	0.659193	0.524664
po1877	Pilosella aurantiaca	Asteraceae	Meziane & Shipley (1999)	Funct. Ecol. 13: 611-622	0.002	0.0002	0.0015	0.0037	0.518	0.058	0.424	1	0.488789	0.0313901	0.856502
po1602	Picea mariana	Pinaceae	Reich et al. (1998c)	Funct. Ecol. 12: 327-338	0.00266	0.00057	0.00049	0.00372	0.7151	0.1544	0.1305	1	0.950673	0.479821	0.0627803
po1627	Populus tremuloides	Salicaceae	Reich et al. (1998c)	Funct. Ecol. 12: 327-338	0.00264	0.00075	0.00036	0.00375	0.7031	0.2006	0.0963	1	0.928251	0.730942	0.0179372
po0806	Lophostemon confertus	Myrtaceae	Wright & Westoby (1999)	J. Ecol. 87: 85-97	0.00231	0.00036	0.0011	0.00376	0.61	0.09	0.29	1	0.757848	0.139013	0.439462
po2127	Eutrochium maculatum	Asteraceae	Shipley (2002)	Funct. Ecol. 16: 682-689	0.003	0.00065	0.00025	0.0039	0.7679	0.1687	0.0635	1	1	0.529148	0
po1956	Panicum capillare	Poaceae	Meziane & Shipley (1999)	Funct. Ecol. 13: 611-622	0.0017	0.0009	0.0013	0.0039	0.437	0.226	0.337	1	0.170404	0.825112	0.565022
po1634	Thuja occidentalis	Cupressaceae	Reich et al. (1998c)	Funct. Ecol. 12: 327-338	0.00271	0.00041	0.00079	0.00392	0.6923	0.1058	0.2018	1	0.90583	0.192825	0.237668
po2291	Lythrum salicaria	Lythraceae	McKenna & Shipley (1999)	EcoScience 6: 286-296	0.0015	0.0005	0.002	0.004	0.38	0.13	0.49	1	0.0672646	0.340807	0.959641
po2353	Solidago canadensis	Asteraceae	McKenna & Shipley (1999)	EcoScience 6: 286-296	0.0023	0.0004	0.0014	0.0041	0.55	0.1	0.34	1	0.609865	0.156951	0.578475
po1888	Pilosella aurantiaca	Asteraceae	Meziane & Shipley (1999)	Funct. Ecol. 13: 611-622	0.0023	0.0004	0.0014	0.0041	0.561	0.0976	0.3415	1	0.659193	0.147982	0.600897
po1832	Deschampsia cespitosa	Poaceae	Meziane & Shipley (1999)	Funct. Ecol. 13: 611-622	0.0019	0.0005	0.0017	0.0041	0.487	0.109	0.403	1	0.349776	0.206278	0.802691
mp0003	Agrostis gigantea	Poaceae	Taub (2002)	Can. J. Bot. 80: 34-41	0.00181	0.00063	0.00168	0.00412	0.439	0.153	0.408	1	0.183857	0.461883	0.820628
po1633	Thuja occidentalis	Cupressaceae	Reich et al. (1998c)	Funct. Ecol. 12: 327-338	0.00283	0.00059	0.00071	0.00413	0.6853	0.1435	0.1712	1	0.901345	0.412556	0.147982
po0525	Hebe x franciscana	Plantaginaceae	Cornelissen et al. (1996)	J. Ecol. 84: 755-765	0.00272	0.00057	0.00084	0.00414	0.6581	0.1381	0.2038	1	0.843049	0.372197	0.242152
mp0004	Juniperus communis	Cupressaceae	Grubb et al. (1996)	J. Ecol. 84: 827-840	0.00239	0.00132	0.00048	0.0042	0.57	0.315	0.115	1	0.67713	0.96861	0.0358744
po0313	Deschampsia flexuosa	Poaceae	Poorter (1993)	Vegetatio 104/105: 77-97	0.00205	0.00065	0.00156	0.00425	0.4816	0.1521	0.3663	1	0.331839	0.457399	0.668161
mp0005	Luehea seemannii	Malvaceae	Kitajima (1994)	Oecologia 98: 419-428	0.00215	0.00124	0.00091	0.00431	0.5	0.288	0.212	1	0.399103	0.941704	0.278027
po1641	Thuja occidentalis	Cupressaceae	Reich et al. (1998c)	Funct. Ecol. 12: 327-338	0.00296	0.00058	0.00081	0.00435	0.6804	0.1339	0.1857	1	0.896861	0.358744	0.192825
po0314	Deschampsia flexuosa	Poaceae	Poorter (1993)	Vegetatio 104/105: 77-97	0.00207	0.00067	0.00161	0.00435	0.4756	0.1541	0.3702	1	0.295964	0.475336	0.681614
po2347	Silene vulgaris	Caryophyllaceae	McKenna & Shipley (1999)	EcoScience 6: 286-296	0.0025	0.0007	0.0012	0.0044	0.5682	0.1591	0.2727	1	0.668161	0.497758	0.403587
po0537	Linum suffruticosum	Linaceae	Cornelissen et al. (1996)	J. Ecol. 84: 755-765	0.00268	0.00106	0.00072	0.00446	0.6018	0.2379	0.1603	1	0.735426	0.852018	0.121076
mp0006	Terminalia amazonia	Combretaceae	Kitajima (1994)	Oecologia 98: 419-428	0.00283	0.00117	0.00048	0.00449	0.632	0.26	0.108	1	0.798206	0.914798	0.0313901
po1887	Pilosella aurantiaca	Asteraceae	Meziane & Shipley (1999)	Funct. Ecol. 13: 611-622	0.0024	0.0005	0.0016	0.0045	0.522	0.129	0.35	1	0.506726	0.336323	0.623318
po1709	Acorus calamus	Acoraceae	Meziane & Shipley (1999)	Funct. Ecol. 13: 611-622	0.0022	0.0005	0.0018	0.0045	0.492	0.105	0.403	1	0.367713	0.179372	0.798206
po0811	Pittosporum undulatum	Pittosporaceae	Wright & Westoby (1999)	J. Ecol. 87: 85-97	0.00211	0.00116	0.00127	0.00454	0.47	0.26	0.28	1	0.278027	0.90583	0.421525
po1642	Thuja occidentalis	Cupressaceae	Reich et al. (1998c)	Funct. Ecol. 12: 327-338	0.00324	0.0006	0.0008	0.00465	0.6979	0.1301	0.172	1	0.914798	0.345291	0.156951
mp0007	Luehea seemannii	Malvaceae	Kitajima (1994)	Oecologia 98: 419-428	0.00306	0.00121	0.00049	0.00477	0.642	0.255	0.103	1	0.807175	0.892377	0.0224215
po0834	Eucalyptus burgessiana	Myrtaceae	Wright & Westoby (1999)	J. Ecol. 87: 85-97	0.00311	0.00055	0.00111	0.00478	0.65	0.11	0.23	1	0.816143	0.2287	0.331839
mp0008	Ochroma pyramidale	Malvaceae	Kitajima (1994)	Oecologia 98: 419-428	0.00327	0.00094	0.00067	0.00488	0.67	0.194	0.136	1	0.869955	0.67713	0.0717489
po1947	Panicum capillare	Poaceae	Meziane & Shipley (1999)	Funct. Ecol. 13: 611-622	0.0026	0.0009	0.0014	0.0049	0.5306	0.1837	0.2857	1	0.556054	0.609865	0.430493
po0378	Carex diandra	Cyperaceae	Poorter (1993)	Vegetatio 104/105: 77-97	0.00189	0.00127	0.00179	0.00495	0.3818	0.2573	0.3608	1	0.0762332	0.896861	0.650224
po2173	Rudbeckia hirta	Asteraceae	Shipley (2002)	Funct. Ecol. 16: 682-689	0.00356	0.0006	0.00082	0.00498	0.7198	0.1233	0.1569	1	0.964126	0.295964	0.107623
po0465	Dactylis glomerata	Poaceae	Garnier (1992)	J. Ecol. 80: 665-675	0.00247	0.00085	0.0017	0.00503	0.491	0.17	0.3389	1	0.363229	0.55157	0.569507
mp0009	Phleum pratense	Poaceae	Taub (2002)	Can. J. Bot. 80: 34-41	0.00218	0.00065	0.00222	0.00505	0.432	0.128	0.44	1	0.165919	0.327354	0.892377
po2278	Juncus effusus	Juncaceae	McKenna & Shipley (1999)	EcoScience 6: 286-296	0.0023	0.0006	0.0022	0.0051	0.451	0.1176	0.4314	1	0.233184	0.269058	0.878924
po0379	Carex diandra	Cyperaceae	Poorter (1993)	Vegetatio 104/105: 77-97	0.00191	0.00128	0.00195	0.00513	0.3722	0.2487	0.3791	1	0.0627803	0.869955	0.695067
po0810	Leptospermum laevigatum	Myrtaceae	Wright & Westoby (1999)	J. Ecol. 87: 85-97	0.0023	0.00086	0.00198	0.00514	0.45	0.17	0.38	1	0.219731	0.547085	0.70852
po2273	Iris versicolor	Iridaceae	McKenna & Shipley (1999)	EcoScience 6: 286-296	0.003	0.0001	0.0021	0.0052	0.58	0.01	0.41	1	0.699552	0	0.825112
po1837	Deschampsia cespitosa	Poaceae	Meziane & Shipley (1999)	Funct. Ecol. 13: 611-622	0.002	0.0007	0.0025	0.0052	0.393	0.102	0.505	1	0.0896861	0.165919	0.96861
mp0010	Bromus inermis	Poaceae	Taub (2002)	Can. J. Bot. 80: 34-41	0.00215	0.00054	0.00252	0.00521	0.413	0.104	0.483	1	0.134529	0.170404	0.946188
po2150	Symphyotrichum novae-angliae	Asteraceae	Shipley (2002)	Funct. Ecol. 16: 682-689	0.00363	0.0007	0.00093	0.00525	0.6719	0.137	0.1911	1	0.874439	0.367713	0.210762
po0445	Brachypodium phoenicoides	Poaceae	Garnier (1992)	J. Ecol. 80: 665-675	0.00242	0.00119	0.00165	0.00526	0.4603	0.2268	0.3129	1	0.246637	0.834081	0.502242
po0524	Globularia alypum	Plantaginaceae	Cornelissen et al. (1996)	J. Ecol. 84: 755-765	0.00375	0.0004	0.00113	0.00527	0.7108	0.0751	0.2141	1	0.941704	0.0672646	0.286996
po0854	Acacia cognata	Fabaceae	Wright & Westoby (1999)	J. Ecol. 87: 85-97	0.00207	0.00172	0.00151	0.00529	0.39	0.32	0.29	1	0.0852018	0.973094	0.44843
po2292	Lythrum salicaria	Lythraceae	McKenna & Shipley (1999)	EcoScience 6: 286-296	0.0019	0.0007	0.0027	0.0053	0.3585	0.1321	0.5094	1	0.0403587	0.35426	0.973094
po0875	Pultenaea daphnoides	Fabaceae	Wright & Westoby (1999)	J. Ecol. 87: 85-97	0.00215	0.00109	0.00212	0.00536	0.4	0.2	0.4	1	0.112108	0.704036	0.793722
mp0011	Agrostis gigantea	Poaceae	Taub (2002)	Can. J. Bot. 80: 34-41	0.00345	0.0012	0.00076	0.0054	0.638	0.223	0.14	1	0.802691	0.811659	0.0807175
po0269	Festuca ovina	Poaceae	Poorter (1993)	Vegetatio 104/105: 77-97	0.00259	0.00107	0.00174	0.0054	0.4793	0.1987	0.322	1	0.309417	0.695067	0.529148
po0795	Dodonaea peduncularis	Sapindaceae	Wright & Westoby (1999)	J. Ecol. 87: 85-97	0.00218	0.00112	0.00215	0.00546	0.4	0.21	0.39	1	0.116592	0.762332	0.744395
po0268	Festuca ovina	Poaceae	Poorter (1993)	Vegetatio 104/105: 77-97	0.0028	0.001	0.00173	0.00553	0.5065	0.1805	0.3129	1	0.439462	0.591928	0.497758
po0156	Silene dioica	Caryophyllaceae	Poorter (1993)	Vegetatio 104/105: 77-97	0.00317	0.0005	0.00191	0.00558	0.5686	0.0896	0.3418	1	0.672646	0.116592	0.605381
po1719	Acorus calamus	Acoraceae	Meziane & Shipley (1999)	Funct. Ecol. 13: 611-622	0.0018	0.0006	0.0032	0.0056	0.301	0.105	0.594	1	0.0134529	0.174888	0.995516
po2249	Carex crinita	Cyperaceae	McKenna & Shipley (1999)	EcoScience 6: 286-296	0.0027	0.0008	0.0022	0.0057	0.4737	0.1404	0.386	1	0.29148	0.399103	0.726457
po1594	Picea mariana	Pinaceae	Reich et al. (1998c)	Funct. Ecol. 12: 327-338	0.0038	0.00067	0.0013	0.00577	0.6584	0.1164	0.2252	1	0.847534	0.26009	0.318386
po0840	Gompholobium latifolium	Fabaceae	Wright & Westoby (1999)	J. Ecol. 87: 85-97	0.00292	0.002	0.00088	0.0058	0.5	0.35	0.15	1	0.403587	0.995516	0.103139
po2212	Schizachyrium scoparium	Poaceae	McKenna & Shipley (1999)	EcoScience 6: 286-296	0.0029	0.0011	0.0018	0.0058	0.5	0.2	0.3	1	0.408072	0.713004	0.475336
po1714	Acorus calamus	Acoraceae	Meziane & Shipley (1999)	Funct. Ecol. 13: 611-622	0.0023	0.0012	0.0023	0.0058	0.3966	0.2069	0.3966	1	0.0941704	0.748879	0.775785
po0490	Poa pratensis	Poaceae	Garnier (1992)	J. Ecol. 80: 665-675	0.00288	0.00126	0.00171	0.00585	0.4928	0.2154	0.2918	1	0.376682	0.775785	0.457399
po1613	Pinus banksiana	Pinaceae	Reich et al. (1998c)	Funct. Ecol. 12: 327-338	0.00357	0.00133	0.00103	0.00594	0.6014	0.2245	0.1741	1	0.730942	0.816143	0.170404
po0800	Eucalyptus sieberi	Myrtaceae	Wright & Westoby (1999)	J. Ecol. 87: 85-97	0.00332	0.00069	0.00202	0.00604	0.55	0.12	0.34	1	0.61435	0.286996	0.591928
po0832	Eucalyptus apiculata	Myrtaceae	Wright & Westoby (1999)	J. Ecol. 87: 85-97	0.00412	0.00051	0.00145	0.00608	0.68	0.08	0.24	1	0.892377	0.0852018	0.358744
po2148	Acorus calamus	Acoraceae	Shipley (2002)	Funct. Ecol. 16: 682-689	0.0036	0.00093	0.00155	0.00608	0.5518	0.1932	0.255	1	0.627803	0.672646	0.38565
po2268	Hieracium scabrum	Asteraceae	McKenna & Shipley (1999)	EcoScience 6: 286-296	0.0033	0.0004	0.0024	0.0061	0.541	0.0656	0.3934	1	0.58296	0.058296	0.753363
po1777	Carex crinita	Cyperaceae	Meziane & Shipley (1999)	Funct. Ecol. 13: 611-622	0.0023	0.0016	0.0023	0.0062	0.365	0.268	0.367	1	0.0493274	0.923767	0.672646
po2178	Glyceria canadensis	Poaceae	Shipley (2002)	Funct. Ecol. 16: 682-689	0.00315	0.00162	0.00145	0.00622	0.5132	0.2481	0.2387	1	0.470852	0.865471	0.35426
po2305	Phalaris arundinacea	Poaceae	McKenna & Shipley (1999)	EcoScience 6: 286-296	0.002	0.001	0.0033	0.0063	0.31	0.16	0.53	1	0.0179372	0.502242	0.982063
po0505	Betula pendula	Betulaceae	Cornelissen et al. (1996)	J. Ecol. 84: 755-765	0.00456	0.0012	0.00057	0.00633	0.72	0.1899	0.0901	1	0.96861	0.650224	0.0134529
po2144	Mimulus ringens	Phrymaceae	Shipley (2002)	Funct. Ecol. 16: 682-689	0.00477	0.00073	0.00083	0.00633	0.7403	0.1229	0.1367	1	0.991031	0.29148	0.0762332
po0315	Deschampsia flexuosa	Poaceae	Poorter (1993)	Vegetatio 104/105: 77-97	0.00338	0.00097	0.00204	0.00638	0.5295	0.1514	0.3191	1	0.538117	0.44843	0.515695
po1957	Panicum capillare	Poaceae	Meziane & Shipley (1999)	Funct. Ecol. 13: 611-622	0.0035	0.0016	0.0013	0.0064	0.539	0.247	0.214	1	0.573991	0.860987	0.282511
po0861	Eucalyptus amplifolia	Myrtaceae	Wright & Westoby (1999)	J. Ecol. 87: 85-97	0.00345	0.00088	0.00208	0.00641	0.54	0.14	0.33	1	0.578475	0.390135	0.547085
po1603	Picea mariana	Pinaceae	Reich et al. (1998c)	Funct. Ecol. 12: 327-338	0.00461	0.00107	0.00076	0.00644	0.7163	0.1656	0.1181	1	0.959641	0.515695	0.0403587
po2068	Prunella vulgaris	Lamiaceae	Meziane & Shipley (1999)	Funct. Ecol. 13: 611-622	0.0037	0.0002	0.0026	0.0065	0.563	0.032	0.405	1	0.663677	0.00896861	0.807175
po2143	Pilosella aurantiaca	Asteraceae	Shipley (2002)	Funct. Ecol. 16: 682-689	0.00457	0.0008	0.00123	0.0066	0.7145	0.1125	0.173	1	0.946188	0.246637	0.165919
po0316	Deschampsia flexuosa	Poaceae	Poorter (1993)	Vegetatio 104/105: 77-97	0.00303	0.00097	0.0026	0.0066	0.4593	0.1465	0.3943	1	0.242152	0.421525	0.762332
po1705	Acorus calamus	Acoraceae	Meziane & Shipley (1999)	Funct. Ecol. 13: 611-622	0.0033	0.0009	0.0025	0.0067	0.493	0.128	0.379	1	0.381166	0.331839	0.690583
po2340	Rumex verticillatus	Polygonaceae	McKenna & Shipley (1999)	EcoScience 6: 286-296	0.0033	0.0008	0.0026	0.0067	0.49	0.12	0.39	1	0.358744	0.278027	0.73991
po2258	Pilosella aurantiaca	Asteraceae	McKenna & Shipley (1999)	EcoScience 6: 286-296	0.003	0.0004	0.0033	0.0067	0.45	0.06	0.49	1	0.224215	0.0403587	0.955157
po1606	Pinus banksiana	Pinaceae	Reich et al. (1998c)	Funct. Ecol. 12: 327-338	0.00396	0.0016	0.00125	0.0068	0.5817	0.2351	0.1832	1	0.704036	0.847534	0.183857
po0797	Eucalyptus saligna	Myrtaceae	Wright & Westoby (1999)	J. Ecol. 87: 85-97	0.0036	0.00058	0.00269	0.00687	0.52	0.08	0.39	1	0.502242	0.0807175	0.730942
po1767	Carex crinita	Cyperaceae	Meziane & Shipley (1999)	Funct. Ecol. 13: 611-622	0.0025	0.0014	0.003	0.0069	0.36	0.198	0.442	1	0.044843	0.686099	0.896861
po0157	Silene dioica	Caryophyllaceae	Poorter (1993)	Vegetatio 104/105: 77-97	0.00364	0.00061	0.00267	0.00692	0.526	0.0884	0.3855	1	0.520179	0.107623	0.721973
po2119	Achillea millefolium	Asteraceae	Shipley (2002)	Funct. Ecol. 16: 682-689	0.00465	0.0008	0.00155	0.007	0.6587	0.1151	0.2262	1	0.852018	0.255605	0.32287
po0477	Lolium perenne	Poaceae	Garnier (1992)	J. Ecol. 80: 665-675	0.00334	0.00128	0.00238	0.007	0.4767	0.183	0.3402	1	0.300448	0.605381	0.596413
po2031	Poa pratensis	Poaceae	Meziane & Shipley (1999)	Funct. Ecol. 13: 611-622	0.0031	0.0013	0.0026	0.007	0.448	0.187	0.365	1	0.210762	0.623318	0.663677
po1573	Betula papyrifera	Betulaceae	Reich et al. (1998c)	Funct. Ecol. 12: 327-338	0.00509	0.00089	0.00105	0.00704	0.7238	0.1267	0.1495	1	0.982063	0.32287	0.0986547
po1450	Bromus intermedius	Poaceae	Garnier et al. (1989)	Oecologia 79: 542-550	0.00357	0.00157	0.00196	0.00709	0.5027	0.2214	0.2758	1	0.426009	0.807175	0.408072
po1763	Carex crinita	Cyperaceae	Meziane & Shipley (1999)	Funct. Ecol. 13: 611-622	0.0029	0.0022	0.0021	0.0072	0.398	0.304	0.299	1	0.0986547	0.959641	0.466368
po0838	Eucalyptus grandis	Myrtaceae	Wright & Westoby (1999)	J. Ecol. 87: 85-97	0.00402	0.00069	0.00254	0.00725	0.55	0.09	0.35	1	0.618834	0.134529	0.61435
po2265	Hieracium caespitosum	Asteraceae	McKenna & Shipley (1999)	EcoScience 6: 286-296	0.0037	0.0007	0.0029	0.0073	0.5068	0.0959	0.3973	1	0.443946	0.143498	0.780269
po1768	Carex crinita	Cyperaceae	Meziane & Shipley (1999)	Funct. Ecol. 13: 611-622	0.0033	0.0022	0.002	0.0075	0.44	0.2933	0.2667	1	0.192825	0.946188	0.394619
mp0012	Phalaris arundinacea	Poaceae	Taub (2002)	Can. J. Bot. 80: 34-41	0.00319	0.00094	0.00341	0.00753	0.423	0.125	0.452	1	0.152466	0.300448	0.910314
po2283	Lobelia cardinalis	Campanulaceae	McKenna & Shipley (1999)	EcoScience 6: 286-296	0.0035	0.0025	0.0016	0.0076	0.4605	0.3289	0.2105	1	0.251121	0.977578	0.273543
po2328	Poa pratensis	Poaceae	McKenna & Shipley (1999)	EcoScience 6: 286-296	0.0029	0.0015	0.0032	0.0076	0.38	0.2	0.42	1	0.0717489	0.699552	0.847534
mp0013	Ochroma pyramidale	Malvaceae	Kitajima (1994)	Oecologia 98: 419-428	0.00549	0.00153	0.00064	0.00766	0.716	0.2	0.083	1	0.955157	0.717489	0.0044843
po1862	Eutrochium maculatum	Asteraceae	Meziane & Shipley (1999)	Funct. Ecol. 13: 611-622	0.0044	0.0007	0.0026	0.0077	0.553	0.086	0.361	1	0.641256	0.103139	0.654709
mp0014	Anthoxanthum odoratum	Poaceae	Taub (2002)	Can. J. Bot. 80: 34-41	0.00342	0.0007	0.00371	0.00783	0.437	0.089	0.474	1	0.174888	0.112108	0.941704
po0441	Brachypodium distachyon	Poaceae	Garnier (1992)	J. Ecol. 80: 665-675	0.00314	0.00148	0.00327	0.00789	0.398	0.1876	0.4144	1	0.103139	0.632287	0.838565
mp0015	Bromus kalmii	Poaceae	Taub (2002)	Can. J. Bot. 80: 34-41	0.00337	0.00118	0.0034	0.00795	0.424	0.148	0.428	1	0.156951	0.430493	0.860987
po1446	Bromus hordeaceus	Poaceae	Garnier et al. (1989)	Oecologia 79: 542-550	0.00437	0.00177	0.00186	0.008	0.5465	0.2213	0.2322	1	0.591928	0.802691	0.340807
po2077	Prunella vulgaris	Lamiaceae	Meziane & Shipley (1999)	Funct. Ecol. 13: 611-622	0.005	0.0003	0.0027	0.008	0.63	0.039	0.331	1	0.789238	0.0179372	0.55157
po1245	Picea glauca	Pinaceae	Brown & Higginbotham (1986)	Tree Physiol. 2: 223-232	0.004	0.001	0.003	0.008	0.5	0.125	0.375	1	0.412556	0.309417	0.686099
po1614	Pinus banksiana	Pinaceae	Reich et al. (1998c)	Funct. Ecol. 12: 327-338	0.00591	0.00146	0.00072	0.00809	0.7305	0.1809	0.0886	1	0.986547	0.596413	0.00896861
po0413	Alnus glutinosa	Betulaceae	Poorter (1993)	Vegetatio 104/105: 77-97	0.00431	0.0009	0.00295	0.00817	0.5282	0.1104	0.3614	1	0.529148	0.233184	0.659193
po2357	Verbascum thapsus	Scrophulariaceae	McKenna & Shipley (1999)	EcoScience 6: 286-296	0.0044	0.001	0.0028	0.0082	0.53	0.12	0.35	1	0.55157	0.282511	0.618834
po2195	Aquilegia canadensis	Ranunculaceae	Shipley (2002)	Funct. Ecol. 16: 682-689	0.0045	0.00186	0.00193	0.00829	0.5436	0.2321	0.2243	1	0.587444	0.843049	0.313901
po0501	Alnus viridis	Betulaceae	Cornelissen et al. (1996)	J. Ecol. 84: 755-765	0.00506	0.00143	0.00181	0.0083	0.6095	0.1726	0.218	1	0.753363	0.565022	0.304933
po2354	Solidago canadensis	Asteraceae	McKenna & Shipley (1999)	EcoScience 6: 286-296	0.0041	0.0016	0.0025	0.0083	0.5	0.19	0.31	1	0.41704	0.654709	0.488789
po1441	Bromus hordeaceus	Poaceae	Garnier et al. (1989)	Oecologia 79: 542-550	0.00438	0.00182	0.00212	0.00831	0.527	0.2185	0.2545	1	0.524664	0.780269	0.381166
po0414	Alnus glutinosa	Betulaceae	Poorter (1993)	Vegetatio 104/105: 77-97	0.00421	0.00093	0.00319	0.00833	0.5057	0.1118	0.3825	1	0.434978	0.242152	0.713004
po0203	Hypericum perforatum	Hypericaceae	Poorter & Remkes (1990)	Oecologia 83: 553-559	0.0044	0.00089	0.00308	0.00838	0.5259	0.1059	0.3682	1	0.515695	0.197309	0.67713
po1772	Carex crinita	Cyperaceae	Meziane & Shipley (1999)	Funct. Ecol. 13: 611-622	0.0034	0.0018	0.0033	0.0085	0.398	0.211	0.391	1	0.107623	0.766816	0.748879
po1455	Bromus intermedius	Poaceae	Garnier et al. (1989)	Oecologia 79: 542-550	0.00453	0.00161	0.00236	0.00851	0.5329	0.1895	0.2776	1	0.565022	0.64574	0.412556
po0204	Hypericum perforatum	Hypericaceae	Poorter & Remkes (1990)	Oecologia 83: 553-559	0.0047	0.00092	0.00316	0.00879	0.5352	0.1051	0.3597	1	0.569507	0.183857	0.64574
po0134	Poa annua	Poaceae	Poorter & Remkes (1990)	Oecologia 83: 553-559	0.00443	0.0019	0.00248	0.00881	0.5031	0.2153	0.2816	1	0.430493	0.7713	0.426009
po0180	Lolium perenne	Poaceae	Poorter & Remkes (1990)	Oecologia 83: 553-559	0.00425	0.00166	0.00296	0.00886	0.4793	0.1868	0.334	1	0.313901	0.618834	0.560538
po0835	Eucalyptus burgessiana	Myrtaceae	Wright & Westoby (1999)	J. Ecol. 87: 85-97	0.00485	0.00099	0.00304	0.00889	0.55	0.11	0.34	1	0.623318	0.224215	0.587444
mp0016	Dactylis glomerata	Poaceae	Taub (2002)	Can. J. Bot. 80: 34-41	0.00402	0.00136	0.00351	0.0089	0.452	0.153	0.395	1	0.237668	0.466368	0.7713
po1605	Picea mariana	Pinaceae	Reich et al. (1998c)	Funct. Ecol. 12: 327-338	0.00634	0.00132	0.00129	0.00896	0.7076	0.1479	0.1445	1	0.932735	0.426009	0.0941704
po0527	Helianthemum hirtum	Cistaceae	Cornelissen et al. (1996)	J. Ecol. 84: 755-765	0.00589	0.00198	0.00113	0.009	0.6548	0.2196	0.1256	1	0.834081	0.784753	0.0493274
po1269	Populus tremuloides	Salicaceae	Brown & Higginbotham (1986)	Tree Physiol. 2: 223-232	0.005	0.001	0.003	0.009	0.556	0.111	0.333	1	0.64574	0.237668	0.556054
po1550	Molineriella minuta	Poaceae	Maranon & Grubb (1993)	Funct. Ecol. 7: 591-599	0.00288	0.00189	0.00423	0.009	0.32	0.21	0.47	1	0.0313901	0.757848	0.932735
po2041	Poa pratensis	Poaceae	Meziane & Shipley (1999)	Funct. Ecol. 13: 611-622	0.0042	0.0016	0.0033	0.0091	0.478	0.18	0.342	1	0.304933	0.58296	0.609865
po2259	Pilosella aurantiaca	Asteraceae	McKenna & Shipley (1999)	EcoScience 6: 286-296	0.0055	0.0002	0.0034	0.0091	0.61	0.02	0.38	1	0.762332	0.0044843	0.699552
po1579	Larix laricina	Pinaceae	Reich et al. (1998c)	Funct. Ecol. 12: 327-338	0.00649	0.00077	0.00201	0.00928	0.6996	0.0833	0.217	1	0.919283	0.0986547	0.300448
po2213	Schizachyrium scoparium	Poaceae	McKenna & Shipley (1999)	EcoScience 6: 286-296	0.0044	0.0021	0.0029	0.0093	0.47	0.22	0.31	1	0.282511	0.793722	0.493274
po2242	Calamagrostis canadensis	Poaceae	McKenna & Shipley (1999)	EcoScience 6: 286-296	0.0039	0.001	0.0044	0.0093	0.4194	0.1075	0.4731	1	0.147982	0.201794	0.93722
po0461	Bromus ramosus	Poaceae	Garnier (1992)	J. Ecol. 80: 665-675	0.00481	0.00233	0.00219	0.00933	0.5155	0.2494	0.2351	1	0.475336	0.874439	0.349776
po0317	Deschampsia flexuosa	Poaceae	Poorter & Pothmann (1992)	New Phytol. 120: 159-166	0.00412	0.00146	0.0038	0.00939	0.4389	0.1558	0.4053	1	0.179372	0.488789	0.811659
po2345	Schoenoplectus americanus	Cyperaceae	McKenna & Shipley (1999)	EcoScience 6: 286-296	0.0044	0.0028	0.0022	0.0094	0.47	0.3	0.23	1	0.286996	0.955157	0.336323
mp0017	Anthoxanthum odoratum	Poaceae	Taub (2002)	Can. J. Bot. 80: 34-41	0.00613	0.00165	0.00162	0.00941	0.652	0.176	0.172	1	0.820628	0.569507	0.161435
po0181	Lolium perenne	Poaceae	Poorter & Remkes (1990)	Oecologia 83: 553-559	0.00441	0.00183	0.00321	0.00945	0.4669	0.1932	0.3398	1	0.255605	0.668161	0.573991
po0540	Picea sitchensis	Pinaceae	Cornelissen et al. (1996)	J. Ecol. 84: 755-765	0.0062	0.00194	0.00134	0.00948	0.6541	0.2043	0.1416	1	0.829596	0.744395	0.0852018
po0841	Gompholobium latifolium	Fabaceae	Wright & Westoby (1999)	J. Ecol. 87: 85-97	0.0043	0.00332	0.00187	0.00948	0.45	0.35	0.2	1	0.2287	0.991031	0.2287
po1878	Pilosella aurantiaca	Asteraceae	Meziane & Shipley (1999)	Funct. Ecol. 13: 611-622	0.0058	0.0004	0.0034	0.0095	0.604	0.037	0.359	1	0.744395	0.0134529	0.641256
po0864	Eucalyptus largiflorens	Myrtaceae	Wright & Westoby (1999)	J. Ecol. 87: 85-97	0.00422	0.00061	0.00468	0.00951	0.44	0.06	0.49	1	0.197309	0.0358744	0.950673
po2021	Plantago major	Plantaginaceae	Meziane & Shipley (1999)	Funct. Ecol. 13: 611-622	0.0052	0.0009	0.0036	0.0096	0.524	0.081	0.395	1	0.511211	0.0896861	0.766816
po1870	Eutrochium maculatum	Asteraceae	Meziane & Shipley (1999)	Funct. Ecol. 13: 611-622	0.0041	0.0011	0.0045	0.0096	0.425	0.117	0.458	1	0.161435	0.264574	0.914798
po2715	Alloteropsis semialata	Poaceae	Taylor et al. (2010)	New Phytol. 185: 780-791	0.00536	0.00265	0.00169	0.0097	0.5528	0.2731	0.1741	1	0.636771	0.928251	0.174888
po1883	Pilosella aurantiaca	Asteraceae	Meziane & Shipley (1999)	Funct. Ecol. 13: 611-622	0.0061	0.0008	0.0028	0.0097	0.556	0.131	0.313	1	0.650224	0.349776	0.506726
mp0018	Elymus trachycaulus	Poaceae	Taub (2002)	Can. J. Bot. 80: 34-41	0.00407	0.00167	0.00399	0.00973	0.419	0.172	0.41	1	0.143498	0.560538	0.829596
po2157	Leucanthemum vulgare	Asteraceae	Shipley (2002)	Funct. Ecol. 16: 682-689	0.00598	0.0014	0.0024	0.00978	0.6726	0.1267	0.2007	1	0.878924	0.318386	0.233184
po0026	Trifolium repens	Fabaceae	Poorter (1993)	Vegetatio 104/105: 77-97	0.00566	0.00125	0.00294	0.00985	0.5745	0.1265	0.299	1	0.686099	0.313901	0.461883
po2279	Juncus effusus	Juncaceae	McKenna & Shipley (1999)	EcoScience 6: 286-296	0.0039	0.0017	0.0042	0.0099	0.4	0.17	0.43	1	0.121076	0.542601	0.874439
po0027	Trifolium repens	Fabaceae	Poorter (1993)	Vegetatio 104/105: 77-97	0.0053	0.00115	0.00356	0.01002	0.5291	0.115	0.3559	1	0.533632	0.251121	0.632287
po0793	Bossiaea walkeri	Fabaceae	Wright & Westoby (1999)	J. Ecol. 87: 85-97	0.00488	0.00225	0.00295	0.01008	0.48	0.22	0.29	1	0.327354	0.798206	0.443946
po2323	Plantago major	Plantaginaceae	McKenna & Shipley (1999)	EcoScience 6: 286-296	0.0052	0.0005	0.0044	0.0101	0.51	0.05	0.44	1	0.461883	0.0269058	0.887892
po0173	Lysimachia vulgaris	Myrsinaceae	Poorter & Remkes (1990)	Oecologia 83: 553-559	0.00669	0.0017	0.00173	0.01013	0.6605	0.1684	0.1712	1	0.865471	0.520179	0.152466
po0174	Lysimachia vulgaris	Myrsinaceae	Poorter & Remkes (1990)	Oecologia 83: 553-559	0.00669	0.00157	0.00187	0.01014	0.6599	0.1552	0.1848	1	0.856502	0.484305	0.188341
po0135	Poa annua	Poaceae	Poorter & Remkes (1990)	Oecologia 83: 553-559	0.00491	0.00231	0.00297	0.0102	0.4816	0.2269	0.2915	1	0.336323	0.838565	0.452915
po1447	Bromus hordeaceus	Poaceae	Garnier et al. (1989)	Oecologia 79: 542-550	0.00584	0.00193	0.00248	0.01025	0.57	0.1884	0.2416	1	0.681614	0.636771	0.363229
po1588	Larix laricina	Pinaceae	Reich et al. (1998c)	Funct. Ecol. 12: 327-338	0.00647	0.00208	0.00175	0.0103	0.6281	0.2016	0.1703	1	0.784753	0.73991	0.143498
po2171	Calamagrostis canadensis	Poaceae	Shipley (2002)	Funct. Ecol. 16: 682-689	0.00482	0.00188	0.00366	0.01036	0.5149	0.1923	0.2928	2	50.6726	68.1614	42.6009
mp0019	Chenopodium album	Amaranthaceae	Causin & Wulff (2003)	Can. J. Bot. 81: 152-163	0.0065	0.00295	0.00094	0.01039	0.625	0.284	0.091	2	75.3363	94.6188	2.24215
po1778	Carex crinita	Cyperaceae	Meziane & Shipley (1999)	Funct. Ecol. 13: 611-622	0.0033	0.0019	0.0051	0.0104	0.336	0.165	0.499	2	4.4843	51.5695	94.6188
po0801	Eucalyptus sieberi	Myrtaceae	Wright & Westoby (1999)	J. Ecol. 87: 85-97	0.00548	0.00097	0.00401	0.01046	0.52	0.09	0.38	2	52.9148	17.0404	77.13
po0008	Urtica dioica	Urticaceae	Poorter (1993)	Vegetatio 104/105: 77-97	0.00664	0.00141	0.00245	0.0105	0.6322	0.1346	0.2332	2	77.13	38.565	24.2152
po0019	Urtica dioica	Urticaceae	Poorter & Remkes (1990)	Oecologia 83: 553-559	0.00714	0.00129	0.00212	0.01055	0.6766	0.1226	0.2008	2	90.1345	30.4933	13.4529
po0052	Taraxacum officinale	Asteraceae	Poorter (1993)	Vegetatio 104/105: 77-97	0.00651	0.0009	0.00316	0.01057	0.6163	0.0848	0.299	2	74.4395	15.2466	45.2915
po0381	Carex diandra	Cyperaceae	Poorter (1993)	Vegetatio 104/105: 77-97	0.00386	0.00276	0.00399	0.0106	0.3638	0.2599	0.3762	2	8.52018	89.6861	75.7848
po0446	Brachypodium phoenicoides	Poaceae	Garnier (1992)	J. Ecol. 80: 665-675	0.00526	0.00202	0.0034	0.01068	0.4923	0.1896	0.3181	2	43.4978	65.0224	52.9148
po0388	Brachypodium pinnatum	Poaceae	Poorter & Remkes (1990)	Oecologia 83: 553-559	0.00541	0.0019	0.00345	0.01076	0.5024	0.1766	0.321	2	47.0852	60.5381	55.6054
po0020	Urtica dioica	Urticaceae	Poorter & Remkes (1990)	Oecologia 83: 553-559	0.00731	0.00126	0.00221	0.01078	0.6781	0.1166	0.2053	2	91.0314	26.009	14.7982
po2673	Perotis patens	Poaceae	Taylor et al. (2010)	New Phytol. 185: 780-791	0.00559	0.00267	0.00254	0.0108	0.5178	0.247	0.2352	2	52.0179	87.4439	24.6637
po0141	Origanum vulgare	Lamiaceae	Poorter & Remkes (1990)	Oecologia 83: 553-559	0.00665	0.0011	0.00304	0.0108	0.6162	0.1022	0.2816	2	73.991	21.9731	35.8744
mp0020	Bromus kalmii	Poaceae	Taub (2002)	Can. J. Bot. 80: 34-41	0.00615	0.00223	0.00246	0.01084	0.567	0.206	0.227	2	64.574	76.2332	21.9731
po0142	Origanum vulgare	Lamiaceae	Poorter & Remkes (1990)	Oecologia 83: 553-559	0.00664	0.00111	0.00309	0.01084	0.6124	0.1024	0.2852	2	72.1973	22.4215	37.6682
po0395	Briza media	Poaceae	Poorter & Remkes (1990)	Oecologia 83: 553-559	0.00573	0.00198	0.00318	0.01089	0.5266	0.1815	0.292	2	55.6054	63.2287	41.704
po0086	Pimpinella saxifraga	Apiaceae	Poorter & Remkes (1990)	Oecologia 83: 553-559	0.00532	0.00164	0.00392	0.01089	0.4887	0.151	0.3602	2	42.1525	45.2915	69.0583
po0550	Arabidopsis thaliana	Brassicaceae	D. Tholen (unpubl)	Unpublished	0.00763	0.00131	0.00185	0.0109	0.7	0.12	0.17	2	93.722	28.6996	10.7623
po2104	Silene vulgaris	Caryophyllaceae	Meziane & Shipley (1999)	Funct. Ecol. 13: 611-622	0.0063	0.0009	0.0039	0.011	0.565	0.078	0.357	2	64.1256	11.2108	65.9193
po1961	Panicum capillare	Poaceae	Meziane & Shipley (1999)	Funct. Ecol. 13: 611-622	0.0039	0.0016	0.0055	0.011	0.341	0.142	0.517	2	6.72646	42.1525	95.9641
po0168	Solanum lycopersicum	Solanaceae	Nagel et al. (2001)	Physiol. Plant. 111: 33-39	0.00781	0.00184	0.00138	0.01102	0.7083	0.1667	0.125	2	95.9641	53.3632	4.4843
po0111	Plantago major	Plantaginaceae	Poorter et al. (1988)	Physiol. Plant. 73: 553-559	0.00637	0.00151	0.00316	0.01104	0.5773	0.1365	0.2862	2	66.3677	39.0135	38.565
po2269	Hieracium scabrum	Asteraceae	McKenna & Shipley (1999)	EcoScience 6: 286-296	0.006	0.0001	0.0052	0.0112	0.53	0.01	0.46	2	57.3991	0	91.9283
po0007	Urtica dioica	Urticaceae	Poorter (1993)	Vegetatio 104/105: 77-97	0.0071	0.0017	0.00241	0.01122	0.6333	0.1517	0.2151	2	77.5785	45.7399	17.9372
po0380	Carex diandra	Cyperaceae	Poorter (1993)	Vegetatio 104/105: 77-97	0.00426	0.00304	0.00395	0.01125	0.3789	0.2704	0.3507	2	9.41704	91.9283	65.0224
po2032	Poa pratensis	Poaceae	Meziane & Shipley (1999)	Funct. Ecol. 13: 611-622	0.0054	0.0024	0.0035	0.0113	0.481	0.206	0.313	2	40.3587	75.7848	52.0179
po1827	Deschampsia cespitosa	Poaceae	Meziane & Shipley (1999)	Funct. Ecol. 13: 611-622	0.0024	0.0009	0.008	0.0113	0.248	0.105	0.648	2	0.896861	22.87	99.5516
po1797	Leucanthemum vulgare	Asteraceae	Meziane & Shipley (1999)	Funct. Ecol. 13: 611-622	0.0059	0.001	0.0045	0.0114	0.473	0.093	0.433	2	36.3229	18.3857	88.3408
po0389	Brachypodium pinnatum	Poaceae	Poorter & Remkes (1990)	Oecologia 83: 553-559	0.00561	0.00198	0.00389	0.01148	0.4888	0.1722	0.339	2	42.6009	58.7444	61.435
po2016	Plantago major	Plantaginaceae	Meziane & Shipley (1999)	Funct. Ecol. 13: 611-622	0.0081	0.0009	0.0025	0.0115	0.703	0.078	0.219	2	94.6188	12.1076	19.2825
po1720	Acorus calamus	Acoraceae	Meziane & Shipley (1999)	Funct. Ecol. 13: 611-622	0.0053	0.0015	0.0047	0.0115	0.456	0.127	0.417	2	26.009	33.6323	86.0987
po0238	Holcus lanatus	Poaceae	Poorter & Remkes (1990)	Oecologia 83: 553-559	0.00523	0.00285	0.00347	0.01155	0.4527	0.2466	0.3007	2	22.87	86.9955	47.0852
po0252	Galinsoga parviflora	Asteraceae	Poorter & Remkes (1990)	Oecologia 83: 553-559	0.00754	0.00148	0.00261	0.01163	0.6484	0.1269	0.2247	2	84.3049	33.1839	20.6278
po1456	Bromus intermedius	Poaceae	Garnier et al. (1989)	Oecologia 79: 542-550	0.00645	0.0021	0.00308	0.01163	0.5545	0.1802	0.2653	2	61.8834	62.3318	30.4933
po1604	Picea mariana	Pinaceae	Reich et al. (1998c)	Funct. Ecol. 12: 327-338	0.00819	0.00199	0.00147	0.01165	0.7032	0.171	0.1258	2	95.0673	57.8475	4.93274
mp0021	Thuja occidentalis	Cupressaceae	Reich et al. (1998c)	Funct. Ecol. 12: 327-338	0.0074	0.00224	0.00208	0.01165	0.635	0.192	0.179	2	78.4753	67.713	12.1076
po1643	Thuja occidentalis	Cupressaceae	Reich et al. (1998c)	Funct. Ecol. 12: 327-338	0.00792	0.00129	0.00248	0.01169	0.6778	0.1101	0.2121	2	90.583	23.7668	16.5919
po1615	Pinus banksiana	Pinaceae	Reich et al. (1998c)	Funct. Ecol. 12: 327-338	0.00798	0.0019	0.00183	0.0117	0.6817	0.1621	0.1563	2	92.3767	50.6726	8.52018
po0382	Carex diandra	Cyperaceae	Poorter (1993)	Vegetatio 104/105: 77-97	0.00403	0.00323	0.00444	0.0117	0.3443	0.2761	0.3797	2	7.17489	93.2735	76.6816
po0850	Acacia acuminata	Fabaceae	Wright & Westoby (1999)	J. Ecol. 87: 85-97	0.00509	0.00337	0.00332	0.01178	0.43	0.29	0.28	2	17.9372	95.0673	34.9776
po0796	Dodonaea peduncularis	Sapindaceae	Wright & Westoby (1999)	J. Ecol. 87: 85-97	0.006	0.00153	0.00425	0.01178	0.51	0.13	0.36	2	48.8789	35.8744	66.8161
po2490	Aegilops longissima	Poaceae	Villar et al. (2005)	Plant Soil 272: 11-27	0.00548	0.00196	0.00435	0.01179	0.4646	0.1663	0.3691	2	30.9417	52.9148	70.852
mp0022	Scrophularia nodosa	Scrophulariaceae	Corre (1983b)	Acta Bot. Neerl. 32: 185-202	0.00468	0.00601	0.00112	0.0118	0.397	0.509	0.095	2	12.5561	100	2.69058
po1906	Scorzoneroides autumnalis	Asteraceae	Meziane & Shipley (1999)	Funct. Ecol. 13: 611-622	0.0071	0.0008	0.0039	0.0118	0.609	0.072	0.319	2	71.7489	9.86547	54.2601
po0064	Scrophularia nodosa	Scrophulariaceae	Poorter & Remkes (1990)	Oecologia 83: 553-559	0.008	0.00107	0.00276	0.01183	0.6761	0.0909	0.233	2	89.6861	17.4888	23.7668
po0907	Brachylaena discolor	Asteraceae	Tomlinson et al. (2012, 2013)	J. Ecol. 100: 1113-1121; Ann. Bot. 112: 575-587	0.00541	0.00145	0.00503	0.01189	0.4547	0.1219	0.4234	2	24.6637	30.0448	87.4439
po2284	Lobelia cardinalis	Campanulaceae	McKenna & Shipley (1999)	EcoScience 6: 286-296	0.0055	0.0036	0.0028	0.0119	0.46	0.3	0.23	2	28.2511	95.5157	22.87
mp0023	Phleum pratense	Poaceae	Taub (2002)	Can. J. Bot. 80: 34-41	0.0075	0.002	0.00241	0.01191	0.63	0.168	0.202	2	75.7848	54.7085	14.3498
po0825	Acacia suaveolens	Fabaceae	Wright & Westoby (1999)	J. Ecol. 87: 85-97	0.00498	0.00435	0.0026	0.01193	0.42	0.36	0.22	2	16.1435	98.2063	19.7309
po0093	Phleum pratense	Poaceae	Poorter & Remkes (1990)	Oecologia 83: 553-559	0.0063	0.0019	0.00373	0.01194	0.5276	0.1595	0.3129	2	56.0538	47.5336	51.5695
po0876	Pultenaea daphnoides	Fabaceae	Wright & Westoby (1999)	J. Ecol. 87: 85-97	0.00507	0.00164	0.00523	0.01195	0.43	0.14	0.44	2	18.3857	39.9103	90.1345
po0396	Briza media	Poaceae	Poorter & Remkes (1990)	Oecologia 83: 553-559	0.00627	0.00214	0.00355	0.01196	0.5244	0.1792	0.2965	2	55.157	61.8834	43.9462
po0270	Festuca ovina	Poaceae	Poorter (1993)	Vegetatio 104/105: 77-97	0.00512	0.00223	0.00461	0.01197	0.4283	0.1865	0.3852	2	17.4888	64.1256	78.4753
mp0024	Rosa canina	Rosaceae	Grubb et al. (1996)	J. Ecol. 84: 827-840	0.00758	0.002	0.00241	0.012	0.632	0.167	0.201	2	76.6816	54.2601	13.9013
po2668	Danthonia decumbens	Poaceae	Taylor et al. (2010)	New Phytol. 185: 780-791	0.00594	0.00253	0.00352	0.012	0.4953	0.2112	0.2936	2	44.843	78.9238	43.4978
po0071	Rumex crispus	Polygonaceae	Poorter & Remkes (1990)	Oecologia 83: 553-559	0.0076	0.00152	0.00291	0.01203	0.6319	0.1263	0.2417	2	76.2332	32.287	26.009
po0239	Holcus lanatus	Poaceae	Poorter & Remkes (1990)	Oecologia 83: 553-559	0.00541	0.00296	0.00368	0.01205	0.4489	0.2459	0.3052	2	20.6278	86.5471	48.4305
po0053	Taraxacum officinale	Asteraceae	Poorter (1993)	Vegetatio 104/105: 77-97	0.00745	0.00102	0.00362	0.0121	0.616	0.0846	0.2994	2	73.5426	14.7982	45.7399
po2355	Solidago canadensis	Asteraceae	McKenna & Shipley (1999)	EcoScience 6: 286-296	0.007	0.0006	0.0045	0.0121	0.58	0.05	0.37	2	66.8161	4.03587	71.3004
po0466	Dactylis glomerata	Poaceae	Garnier (1992)	J. Ecol. 80: 665-675	0.00643	0.00228	0.00346	0.01211	0.5308	0.1882	0.2855	2	58.296	64.574	38.1166
po1628	Populus tremuloides	Salicaceae	Reich et al. (1998c)	Funct. Ecol. 12: 327-338	0.00809	0.00292	0.00116	0.01218	0.6646	0.24	0.0955	2	86.5471	84.7534	3.13901
po0855	Acacia cognata	Fabaceae	Wright & Westoby (1999)	J. Ecol. 87: 85-97	0.00482	0.00247	0.00488	0.01218	0.4	0.2	0.4	2	13.9013	71.3004	82.9596
po2203	Tsuga canadensis	Pinaceae	Shipley (2002)	Funct. Ecol. 16: 682-689	0.00893	0.002	0.00126	0.01219	0.731	0.1682	0.1008	2	97.7578	55.157	3.58744
po0814	Senna aciphylla	Fabaceae	Wright & Westoby (1999)	J. Ecol. 87: 85-97	0.00663	0.00203	0.00353	0.01219	0.54	0.17	0.29	2	59.1928	56.5022	39.9103
po1873	Pilosella aurantiaca	Asteraceae	Meziane & Shipley (1999)	Funct. Ecol. 13: 611-622	0.004	0.0038	0.0045	0.0122	0.317	0.272	0.411	2	3.13901	92.3767	85.2018
po0787	Acacia jonesii	Fabaceae	Wright & Westoby (1999)	J. Ecol. 87: 85-97	0.00632	0.00334	0.00257	0.01223	0.52	0.27	0.21	2	53.3632	91.4798	16.1435
po0812	Pittosporum undulatum	Pittosporaceae	Wright & Westoby (1999)	J. Ecol. 87: 85-97	0.00626	0.00253	0.00346	0.01224	0.51	0.21	0.28	2	49.3274	77.5785	34.5291
po0415	Alnus glutinosa	Betulaceae	Poorter (1993)	Vegetatio 104/105: 77-97	0.00586	0.00151	0.00491	0.01228	0.4774	0.1232	0.3995	2	37.6682	30.9417	81.6143
po0383	Carex diandra	Cyperaceae	Poorter (1993)	Vegetatio 104/105: 77-97	0.00462	0.00302	0.00479	0.01243	0.3719	0.2427	0.3854	2	8.96861	85.2018	78.9238
po0188	Lolium perenne	Poaceae	Poorter (1993)	Vegetatio 104/105: 77-97	0.00573	0.00176	0.00496	0.01245	0.4605	0.1411	0.3984	2	29.148	41.704	81.1659
po0286	Eucalyptus grandis	Myrtaceae	Kirschbaum et al. (1992)	Aust. J. Plant Physiol. 19: 55-66	0.00806	0.00126	0.00315	0.01246	0.64	0.1	0.25	2	80.2691	20.6278	27.8027
po2266	Hieracium caespitosum	Asteraceae	McKenna & Shipley (1999)	EcoScience 6: 286-296	0.0064	0.0008	0.0054	0.0125	0.51	0.06	0.43	2	49.7758	4.93274	87.8924
po0187	Lolium perenne	Poaceae	Poorter (1993)	Vegetatio 104/105: 77-97	0.0059	0.00178	0.00494	0.01262	0.4679	0.1408	0.3913	2	33.1839	41.2556	80.7175
po0486	Poa annua	Poaceae	Garnier (1992)	J. Ecol. 80: 665-675	0.00611	0.00332	0.00327	0.0127	0.481	0.2611	0.2578	2	40.8072	90.583	30.0448
po0596	Ficus retusa	Moraceae	R. R. Villar (unpubl)	Unpublished	0.00728	0.00165	0.00377	0.0127	0.573	0.13	0.297	2	65.9193	36.7713	44.3946
po1921	Scorzoneroides autumnalis	Asteraceae	Meziane & Shipley (1999)	Funct. Ecol. 13: 611-622	0.0059	0.0009	0.006	0.0127	0.466	0.073	0.461	2	31.8386	10.3139	92.3767
po0253	Galinsoga parviflora	Asteraceae	Poorter & Remkes (1990)	Oecologia 83: 553-559	0.00846	0.00155	0.00272	0.01274	0.6645	0.1217	0.2138	2	86.0987	29.5964	17.0404
po0087	Pimpinella saxifraga	Apiaceae	Poorter & Remkes (1990)	Oecologia 83: 553-559	0.0064	0.00163	0.00484	0.01288	0.4971	0.1269	0.376	2	45.7399	32.7354	75.3363
po0038	Trifolium repens	Fabaceae	Poorter & Remkes (1990)	Oecologia 83: 553-559	0.00585	0.00316	0.00388	0.01289	0.4538	0.2453	0.3009	2	23.7668	86.0987	47.5336
po2252	Leucanthemum vulgare	Asteraceae	McKenna & Shipley (1999)	EcoScience 6: 286-296	0.0045	0.0005	0.0079	0.0129	0.35	0.04	0.61	2	7.62332	1.79372	98.6547
po2358	Verbascum thapsus	Scrophulariaceae	McKenna & Shipley (1999)	EcoScience 6: 286-296	0.0045	0.0005	0.0079	0.0129	0.35	0.04	0.61	2	8.07175	2.24215	99.1031
po0259	Festuca ovina	Poaceae	Poorter & Remkes (1990)	Oecologia 83: 553-559	0.00655	0.00256	0.00385	0.01295	0.5054	0.1976	0.297	2	47.9821	69.0583	44.843
mp0025	Betula papyrifera	Betulaceae	Walters & Reich (1996)	Ecology 77: 841-853	0.00416	0.00338	0.00546	0.013	0.32	0.26	0.42	2	3.58744	90.1345	86.5471
po1787	Leucanthemum vulgare	Asteraceae	Meziane & Shipley (1999)	Funct. Ecol. 13: 611-622	0.0067	0.0006	0.0058	0.013	0.49	0.043	0.467	2	43.0493	2.69058	92.8251
po0065	Scrophularia nodosa	Scrophulariaceae	Poorter & Remkes (1990)	Oecologia 83: 553-559	0.00883	0.0011	0.00308	0.01301	0.6788	0.0844	0.2367	2	91.4798	14.3498	25.1121
po1451	Bromus intermedius	Poaceae	Garnier et al. (1989)	Oecologia 79: 542-550	0.00678	0.00259	0.0037	0.01307	0.5188	0.1985	0.2828	2	52.4664	70.852	36.3229
po0072	Rumex crispus	Polygonaceae	Poorter & Remkes (1990)	Oecologia 83: 553-559	0.00832	0.00155	0.00323	0.0131	0.6353	0.1183	0.2464	2	79.3722	26.4574	26.9058
po2114	Silene vulgaris	Caryophyllaceae	Meziane & Shipley (1999)	Funct. Ecol. 13: 611-622	0.0085	0.0014	0.0033	0.0131	0.634	0.112	0.254	2	78.0269	24.2152	29.5964
po2072	Prunella vulgaris	Lamiaceae	Meziane & Shipley (1999)	Funct. Ecol. 13: 611-622	0.0085	0.0011	0.0035	0.0131	0.635	0.082	0.283	2	78.9238	13.9013	36.7713
po1927	Oenothera biennis	Onagraceae	Meziane & Shipley (1999)	Funct. Ecol. 13: 611-622	0.0084	0.0005	0.0043	0.0132	0.613	0.049	0.338	2	72.6457	3.58744	60.9865
po2243	Calamagrostis canadensis	Poaceae	McKenna & Shipley (1999)	EcoScience 6: 286-296	0.0054	0.0028	0.0049	0.0132	0.41	0.21	0.37	2	15.6951	76.6816	72.1973
po0094	Phleum pratense	Poaceae	Poorter & Remkes (1990)	Oecologia 83: 553-559	0.00735	0.00211	0.00375	0.01321	0.5565	0.1596	0.284	2	62.3318	47.9821	37.2197
po0802	Hovea acutifolia	Fabaceae	Wright & Westoby (1999)	J. Ecol. 87: 85-97	0.00799	0.0041	0.00116	0.01325	0.6	0.31	0.09	2	69.0583	96.4126	1.79372
po0506	Buddleja davidii	Scrophulariaceae	Cornelissen et al. (1996)	J. Ecol. 84: 755-765	0.01025	0.00085	0.00218	0.01327	0.7723	0.0638	0.1639	2	98.6547	6.27803	9.86547
po0819	Acacia binervata	Fabaceae	Wright & Westoby (1999)	J. Ecol. 87: 85-97	0.0069	0.00266	0.00382	0.01338	0.52	0.2	0.29	2	53.8117	71.7489	40.3587
po0453	Bromus hordeaceus	Poaceae	Garnier (1992)	J. Ecol. 80: 665-675	0.00631	0.00229	0.00492	0.01352	0.4665	0.1698	0.3637	2	32.287	56.0538	69.9552
po0828	Banksia ericifolia	Proteaceae	Wright & Westoby (1999)	J. Ecol. 87: 85-97	0.01066	0.00192	0.00099	0.01357	0.79	0.14	0.07	2	99.1031	40.8072	0.44843
po1580	Larix laricina	Pinaceae	Reich et al. (1998c)	Funct. Ecol. 12: 327-338	0.00977	0.00097	0.00283	0.01357	0.7198	0.0718	0.2084	2	96.861	9.41704	15.2466
po0039	Trifolium repens	Fabaceae	Poorter & Remkes (1990)	Oecologia 83: 553-559	0.00635	0.00308	0.00416	0.01359	0.4676	0.2265	0.306	2	32.7354	83.8565	48.8789
mp0026	Chenopodium album	Amaranthaceae	Causin & Wulff (2003)	Can. J. Bot. 81: 152-163	0.00872	0.00324	0.00174	0.0137	0.637	0.236	0.127	2	79.8206	84.3049	5.38117
po1607	Pinus banksiana	Pinaceae	Reich et al. (1998c)	Funct. Ecol. 12: 327-338	0.00854	0.00182	0.00334	0.0137	0.6234	0.1327	0.2439	2	74.8879	37.6682	26.4574
po0318	Deschampsia flexuosa	Poaceae	Poorter (1993)	Vegetatio 104/105: 77-97	0.00624	0.00226	0.00519	0.0137	0.4558	0.1651	0.3791	2	25.1121	52.0179	76.2332
po1911	Scorzoneroides autumnalis	Asteraceae	Meziane & Shipley (1999)	Funct. Ecol. 13: 611-622	0.006	0.0009	0.0068	0.0137	0.425	0.068	0.507	2	17.0404	8.96861	95.0673
po2236	Bromus inermis	Poaceae	McKenna & Shipley (1999)	EcoScience 6: 286-296	0.0046	0.0017	0.0075	0.0137	0.33	0.12	0.54	2	4.03587	27.3543	97.7578
po0260	Festuca ovina	Poaceae	Poorter & Remkes (1990)	Oecologia 83: 553-559	0.00681	0.00262	0.00432	0.01375	0.4951	0.1906	0.3143	2	44.3946	66.8161	52.4664
po1828	Deschampsia cespitosa	Poaceae	Meziane & Shipley (1999)	Funct. Ecol. 13: 611-622	0.0056	0.0024	0.0058	0.0139	0.396	0.171	0.433	2	12.1076	57.3991	88.7892
po1971	Phleum pratense	Poaceae	Meziane & Shipley (1999)	Funct. Ecol. 13: 611-622	0.0049	0.0015	0.0075	0.0139	0.394	0.097	0.509	2	11.6592	19.7309	95.5157
po2194	Andropogon gerardii	Poaceae	Shipley (2002)	Funct. Ecol. 16: 682-689	0.00613	0.0039	0.00395	0.01398	0.4365	0.276	0.2875	2	19.7309	92.8251	39.0135
po1710	Acorus calamus	Acoraceae	Meziane & Shipley (1999)	Funct. Ecol. 13: 611-622	0.0074	0.001	0.0057	0.014	0.522	0.066	0.412	2	54.7085	7.17489	85.6502
po1764	Carex crinita	Cyperaceae	Meziane & Shipley (1999)	Funct. Ecol. 13: 611-622	0.0058	0.0036	0.0047	0.0141	0.408	0.253	0.339	2	15.2466	88.7892	61.8834
po2224	Asclepias verticillata	Apocynaceae	McKenna & Shipley (1999)	EcoScience 6: 286-296	0.0036	0.0056	0.005	0.0141	0.25	0.39	0.36	2	1.34529	98.6547	68.6099
po1565	Betula papyrifera	Betulaceae	Reich et al. (1998c)	Funct. Ecol. 12: 327-338	0.00837	0.00126	0.00449	0.01412	0.5927	0.0892	0.3182	2	68.6099	16.1435	53.3632
po1635	Thuja occidentalis	Cupressaceae	Reich et al. (1998c)	Funct. Ecol. 12: 327-338	0.00861	0.0013	0.00424	0.01415	0.6083	0.0918	0.2999	2	71.3004	17.9372	46.1883
po1879	Pilosella aurantiaca	Asteraceae	Meziane & Shipley (1999)	Funct. Ecol. 13: 611-622	0.0092	0.0005	0.0045	0.0142	0.648	0.032	0.32	2	83.8565	0.896861	55.157
po0158	Silene dioica	Caryophyllaceae	Poorter (1993)	Vegetatio 104/105: 77-97	0.0078	0.00136	0.00505	0.0142	0.549	0.0956	0.3554	2	60.5381	19.2825	65.4709
po1715	Acorus calamus	Acoraceae	Meziane & Shipley (1999)	Funct. Ecol. 13: 611-622	0.0086	0.0037	0.002	0.0143	0.586	0.201	0.214	2	67.2646	73.0942	17.4888
po2064	Prunella vulgaris	Lamiaceae	Meziane & Shipley (1999)	Funct. Ecol. 13: 611-622	0.0063	0.0023	0.0058	0.0143	0.486	0.113	0.401	2	41.704	25.1121	83.4081
po0045	Taraxacum officinale	Asteraceae	Poorter & Remkes (1990)	Oecologia 83: 553-559	0.0085	0.00114	0.00475	0.01439	0.5909	0.0792	0.3298	2	68.1614	12.5561	56.9507
po2027	Poa pratensis	Poaceae	Meziane & Shipley (1999)	Funct. Ecol. 13: 611-622	0.0066	0.0028	0.0051	0.0145	0.458	0.198	0.344	2	26.9058	69.5067	63.6771
mp0027	Elymus virginicus	Poaceae	Taub (2002)	Can. J. Bot. 80: 34-41	0.00557	0.00207	0.00698	0.01463	0.381	0.142	0.477	2	10.3139	42.6009	93.722
po0833	Eucalyptus apiculata	Myrtaceae	Wright & Westoby (1999)	J. Ecol. 87: 85-97	0.00878	0.00113	0.00478	0.01469	0.6	0.08	0.33	2	69.5067	13.0045	57.8475
po2329	Poa pratensis	Poaceae	McKenna & Shipley (1999)	EcoScience 6: 286-296	0.0056	0.0019	0.0071	0.0147	0.38	0.13	0.49	2	9.86547	34.9776	94.1704
po0822	Angophora floribunda	Myrtaceae	Wright & Westoby (1999)	J. Ecol. 87: 85-97	0.00833	0.00093	0.00547	0.01473	0.57	0.06	0.37	2	65.4709	5.38117	71.7489
po2214	Schizachyrium scoparium	Poaceae	McKenna & Shipley (1999)	EcoScience 6: 286-296	0.0065	0.0037	0.0046	0.0148	0.44	0.25	0.31	2	20.1794	88.3408	50.6726
po0533	Larix decidua	Pinaceae	Cornelissen et al. (1996)	J. Ecol. 84: 755-765	0.01002	0.00232	0.00261	0.01496	0.6701	0.1553	0.1746	2	87.8924	46.6368	11.2108
po1244	Picea glauca	Pinaceae	Brown & Higginbotham (1986)	Tree Physiol. 2: 223-232	0.009	0.001	0.005	0.015	0.6	0.0667	0.3333	2	69.9552	8.52018	59.1928
po1248	Picea glauca	Pinaceae	Brown & Higginbotham (1986)	Tree Physiol. 2: 223-232	0.006	0.001	0.008	0.015	0.4	0.0667	0.5333	2	14.3498	8.07175	96.861
po0473	Hordeum secalinum	Poaceae	Garnier (1992)	J. Ecol. 80: 665-675	0.00721	0.00274	0.00508	0.01503	0.4799	0.1823	0.3378	2	39.0135	63.6771	60.5381
po0046	Taraxacum officinale	Asteraceae	Poorter & Remkes (1990)	Oecologia 83: 553-559	0.00888	0.00118	0.00505	0.0151	0.5879	0.078	0.3341	2	67.713	11.6592	60.0897
po0449	Bromus erectus	Poaceae	Garnier (1992)	J. Ecol. 80: 665-675	0.00658	0.00236	0.00617	0.01511	0.4352	0.1564	0.4084	2	19.2825	47.0852	84.3049
po2260	Pilosella aurantiaca	Asteraceae	McKenna & Shipley (1999)	EcoScience 6: 286-296	0.008	0.0005	0.0067	0.0152	0.53	0.03	0.44	2	57.8475	0.44843	89.6861
po0511	Cistus laurifolius	Cistaceae	Cornelissen et al. (1996)	J. Ecol. 84: 755-765	0.01215	0.00196	0.00115	0.01526	0.7962	0.1282	0.0757	2	99.5516	34.5291	0.896861
po0319	Deschampsia flexuosa	Poaceae	Poorter (1993)	Vegetatio 104/105: 77-97	0.00698	0.00262	0.00566	0.01527	0.4574	0.1719	0.3708	2	26.4574	58.296	72.6457
po0431	Acacia saligna	Fabaceae	Atkin et al. (1999)	Oecologia 120: 544-554	0.00515	0.00227	0.00787	0.01529	0.34	0.15	0.52	2	5.38117	43.9462	96.4126
po1958	Panicum capillare	Poaceae	Meziane & Shipley (1999)	Funct. Ecol. 13: 611-622	0.0071	0.003	0.0052	0.0153	0.498	0.194	0.308	2	46.1883	68.6099	49.7758
po0159	Silene dioica	Caryophyllaceae	Poorter (1993)	Vegetatio 104/105: 77-97	0.00868	0.00138	0.00524	0.0153	0.5675	0.0899	0.3425	2	65.0224	16.5919	63.2287
po2341	Rumex verticillatus	Polygonaceae	McKenna & Shipley (1999)	EcoScience 6: 286-296	0.0051	0.0034	0.0067	0.0153	0.34	0.22	0.44	2	5.8296	81.6143	90.583
po0510	Cistus albidus	Cistaceae	Cornelissen et al. (1996)	J. Ecol. 84: 755-765	0.01301	0.00156	0.00079	0.01536	0.8472	0.1013	0.0515	2	100	21.5247	0
po2189	Epilobium ciliatum	Onagraceae	Shipley (2002)	Funct. Ecol. 16: 682-689	0.01114	0.00127	0.00294	0.01536	0.7244	0.0946	0.181	2	97.3094	18.8341	12.5561
po2109	Silene vulgaris	Caryophyllaceae	Meziane & Shipley (1999)	Funct. Ecol. 13: 611-622	0.0096	0.0014	0.0044	0.0154	0.643	0.085	0.272	2	82.5112	15.6951	32.287
po1442	Bromus hordeaceus	Poaceae	Garnier et al. (1989)	Oecologia 79: 542-550	0.00769	0.00306	0.00469	0.01544	0.4981	0.1985	0.3035	2	46.6368	70.4036	47.9821
po0788	Acacia jonesii	Fabaceae	Wright & Westoby (1999)	J. Ecol. 87: 85-97	0.00603	0.00531	0.00415	0.01549	0.39	0.34	0.27	2	11.2108	97.7578	31.3901
po0877	Senna artemisioides	Fabaceae	Wright & Westoby (1999)	J. Ecol. 87: 85-97	0.00935	0.0023	0.00385	0.0155	0.6	0.15	0.25	2	70.4036	44.843	28.2511
po2311	Phleum pratense	Poaceae	McKenna & Shipley (1999)	EcoScience 6: 286-296	0.0087	0.002	0.0049	0.0156	0.56	0.13	0.31	2	63.2287	36.3229	50.2242
po0500	Alnus glutinosa	Betulaceae	Cornelissen et al. (1996)	J. Ecol. 84: 755-765	0.00965	0.00346	0.00257	0.01568	0.6154	0.2205	0.1641	2	73.0942	82.0628	10.3139
po0535	Lavandula latifolia	Lamiaceae	Cornelissen et al. (1996)	J. Ecol. 84: 755-765	0.01013	0.00211	0.00357	0.01581	0.6405	0.1336	0.2258	2	82.0628	38.1166	21.5247
po1589	Larix laricina	Pinaceae	Reich et al. (1998c)	Funct. Ecol. 12: 327-338	0.01142	0.00204	0.00245	0.01591	0.7179	0.1281	0.154	2	96.4126	34.0807	8.07175
mp0028	Rhamnus cathartica	Rhamnaceae	Grubb et al. (1996)	J. Ecol. 84: 827-840	0.00442	0.0069	0.00469	0.016	0.276	0.431	0.293	2	1.79372	99.1031	43.0493
po1272	Populus tremuloides	Salicaceae	Brown & Higginbotham (1986)	Tree Physiol. 2: 223-232	0.009	0.001	0.006	0.016	0.563	0.063	0.375	2	63.6771	5.8296	73.991
po0648	Achillea ptarmica	Asteraceae	Loveys et al. (2002)	Plant Cell Environ. 25: 975-988	0.0065	0.00107	0.00875	0.01632	0.3984	0.0654	0.5363	2	13.4529	6.72646	97.3094
po0416	Alnus glutinosa	Betulaceae	Poorter (1993)	Vegetatio 104/105: 77-97	0.0083	0.00184	0.00623	0.01637	0.5072	0.1124	0.3804	2	48.4305	24.6637	77.5785
po0493	Poa pratensis	Poaceae	Van Arendonk et al. (1997)	Plant Cell Environ. 20: 881-897	0.0082	0.0034	0.0051	0.0166	0.494	0.2048	0.3072	2	43.9462	74.8879	49.3274
mp0029	Cordia alliodora	Boraginaceae	Kitajima (1994)	Oecologia 98: 419-428	0.01083	0.00293	0.00293	0.01668	0.649	0.175	0.175	2	84.7534	59.6413	11.6592
po1884	Pilosella aurantiaca	Asteraceae	Meziane & Shipley (1999)	Funct. Ecol. 13: 611-622	0.0112	0.0011	0.0045	0.0167	0.655	0.066	0.279	2	85.2018	7.62332	33.6323
po2230	Bidens frondosa	Asteraceae	McKenna & Shipley (1999)	EcoScience 6: 286-296	0.0052	0.0055	0.006	0.0167	0.31	0.33	0.36	2	2.69058	97.3094	68.1614
po0321	Deschampsia flexuosa	Poaceae	Poorter (1993)	Vegetatio 104/105: 77-97	0.00775	0.00269	0.00627	0.0167	0.464	0.1608	0.3752	2	30.0448	48.8789	74.4395
mp0030	Pinus thunbergii	Pinaceae	Morikawa et al. (1976)	J. Jap. For. Soc. 58: 174-178	0.01137	0.0041	0.00127	0.01674	0.679	0.245	0.076	2	91.9283	85.6502	1.34529
po1769	Carex crinita	Cyperaceae	Meziane & Shipley (1999)	Funct. Ecol. 13: 611-622	0.0063	0.0053	0.0054	0.0169	0.383	0.317	0.3	2	10.7623	96.861	46.6368
po2036	Poa pratensis	Poaceae	Meziane & Shipley (1999)	Funct. Ecol. 13: 611-622	0.0073	0.0028	0.0067	0.0169	0.451	0.162	0.387	2	22.4215	50.2242	79.3722
po2293	Melilotus alba	Fabaceae	McKenna & Shipley (1999)	EcoScience 6: 286-296	0.0078	0.0023	0.0068	0.0169	0.46	0.14	0.4	2	28.6996	40.3587	82.5112
po0299	Dactylis glomerata	Poaceae	Poorter & Remkes (1990)	Oecologia 83: 553-559	0.0078	0.0037	0.00548	0.01699	0.4594	0.2179	0.3227	2	27.8027	80.7175	56.0538
mp0031	Crataegus monogyna	Rosaceae	Grubb et al. (1996)	J. Ecol. 84: 827-840	0.01142	0.00377	0.0018	0.017	0.672	0.222	0.106	2	89.2377	82.5112	4.03587
po2306	Phalaris arundinacea	Poaceae	McKenna & Shipley (1999)	EcoScience 6: 286-296	0.0038	0.0021	0.0111	0.017	0.22	0.12	0.65	2	0.44843	26.9058	100
po1619	Populus tremuloides	Salicaceae	Reich et al. (1998c)	Funct. Ecol. 12: 327-338	0.01102	0.00206	0.00397	0.01705	0.6463	0.1209	0.2328	2	83.4081	29.148	23.3184
po0447	Brachypodium phoenicoides	Poaceae	Garnier (1992)	J. Ecol. 80: 665-675	0.0079	0.00347	0.00568	0.01705	0.4634	0.2033	0.3333	2	29.5964	73.991	59.6413
po0868	Hakea dactyloides	Proteaceae	Wright & Westoby (1999)	J. Ecol. 87: 85-97	0.01097	0.00337	0.00274	0.01707	0.64	0.2	0.16	2	80.7175	72.1973	9.41704
po1406	Solanum lycopersicum	Solanaceae	Hurd (1974)	Ann. Bot. 38: 613-623	0.01137	0.00076	0.00495	0.01709	0.6657	0.0447	0.2897	2	87.4439	3.13901	39.4619
po1996	Plantago lanceolata	Plantaginaceae	Meziane & Shipley (1999)	Funct. Ecol. 13: 611-622	0.012	0.001	0.0042	0.0172	0.695	0.055	0.25	2	93.2735	4.4843	27.3543
po2280	Juncus effusus	Juncaceae	McKenna & Shipley (1999)	EcoScience 6: 286-296	0.0058	0.0032	0.0082	0.0172	0.34	0.19	0.47	2	6.27803	65.9193	93.2735
po0826	Acacia suaveolens	Fabaceae	Wright & Westoby (1999)	J. Ecol. 87: 85-97	0.00754	0.00364	0.00616	0.01734	0.43	0.21	0.36	2	18.8341	77.13	67.713
po0222	Holcus lanatus	Poaceae	Poorter et al. (1995)	Plant Soil 171: 217-227	0.00732	0.00301	0.00701	0.01734	0.4223	0.1735	0.4042	2	16.5919	59.1928	83.8565
po0397	Briza media	Poaceae	Poorter & Remkes (1990)	Oecologia 83: 553-559	0.00898	0.00333	0.00504	0.01735	0.5177	0.1917	0.2906	2	51.5695	67.2646	41.2556
po0406	Anthriscus sylvestris	Apiaceae	Poorter & Remkes (1990)	Oecologia 83: 553-559	0.00907	0.00357	0.00479	0.01743	0.5203	0.2047	0.275	2	54.2601	74.4395	32.7354
po2478	Aegilops uniaristata	Poaceae	Villar et al. (2005)	Plant Soil 272: 11-27	0.00829	0.0031	0.00604	0.01743	0.4756	0.1779	0.3465	2	37.2197	61.435	64.1256
po0507	Buxus sempervirens	Buxaceae	Cornelissen et al. (1996)	J. Ecol. 84: 755-765	0.01164	0.0022	0.00365	0.01749	0.6652	0.126	0.2087	2	86.9955	31.8386	15.6951
po2675	Bouteloua dactyloides	Poaceae	Taylor et al. (2010)	New Phytol. 185: 780-791	0.00975	0.00389	0.00386	0.0175	0.5573	0.2224	0.2204	2	62.7803	82.9596	20.1794
po0271	Festuca ovina	Poaceae	Poorter (1993)	Vegetatio 104/105: 77-97	0.00842	0.00333	0.0058	0.01755	0.4798	0.1898	0.3304	2	38.565	65.4709	58.7444
po0300	Dactylis glomerata	Poaceae	Poorter & Remkes (1990)	Oecologia 83: 553-559	0.00817	0.00361	0.0058	0.01758	0.4648	0.2053	0.3299	2	31.3901	75.3363	57.3991
po0205	Hypericum perforatum	Hypericaceae	Poorter & Remkes (1990)	Oecologia 83: 553-559	0.00957	0.00173	0.00634	0.01764	0.5425	0.0979	0.3595	2	59.6413	20.1794	66.3677
po1822	Deschampsia cespitosa	Poaceae	Meziane & Shipley (1999)	Funct. Ecol. 13: 611-622	0.0048	0.0026	0.0103	0.0177	0.307	0.145	0.548	2	2.24215	43.0493	98.2063
po2671	Danthonia spicata	Poaceae	Taylor et al. (2010)	New Phytol. 185: 780-791	0.00958	0.00378	0.00454	0.0179	0.5353	0.211	0.2536	2	58.7444	78.4753	29.148
po0878	Senna artemisioides	Fabaceae	Wright & Westoby (1999)	J. Ecol. 87: 85-97	0.00981	0.00217	0.00598	0.01795	0.55	0.12	0.33	2	60.9865	28.2511	58.296
po1616	Pinus banksiana	Pinaceae	Reich et al. (1998c)	Funct. Ecol. 12: 327-338	0.01234	0.00289	0.00273	0.01796	0.6872	0.1609	0.1519	2	92.8251	49.3274	7.62332
po0272	Festuca ovina	Poaceae	Poorter (1993)	Vegetatio 104/105: 77-97	0.0082	0.00307	0.00672	0.018	0.4558	0.1706	0.3736	2	25.5605	56.9507	73.0942
po2448	Aegilops cylindrica	Poaceae	Villar et al. (2005)	Plant Soil 272: 11-27	0.00715	0.00285	0.00778	0.018	0.402	0.16	0.437	2	14.7982	48.4305	89.2377
po1574	Betula papyrifera	Betulaceae	Reich et al. (1998c)	Funct. Ecol. 12: 327-338	0.01276	0.00246	0.00283	0.01806	0.7066	0.1365	0.1569	2	95.5157	39.4619	8.96861
po0481	Lolium rigidum	Poaceae	Garnier (1992)	J. Ecol. 80: 665-675	0.00871	0.00358	0.00577	0.01806	0.4822	0.1984	0.3194	2	41.2556	69.9552	54.7085
po0784	Acacia elata	Fabaceae	Wright & Westoby (1999)	J. Ecol. 87: 85-97	0.01166	0.00383	0.00262	0.01811	0.64	0.21	0.14	2	81.1659	78.0269	7.17489
po0502	Arbutus unedo	Ericaceae	Cornelissen et al. (1996)	J. Ecol. 84: 755-765	0.01276	0.00301	0.00242	0.0182	0.7013	0.1656	0.1331	2	94.1704	52.4664	6.27803
po0842	Gompholobium latifolium	Fabaceae	Wright & Westoby (1999)	J. Ecol. 87: 85-97	0.00879	0.00501	0.00442	0.01822	0.48	0.28	0.24	2	39.4619	94.1704	25.5605
po0491	Poa pratensis	Poaceae	Garnier (1992)	J. Ecol. 80: 665-675	0.00837	0.00368	0.00621	0.01826	0.4586	0.2015	0.3399	2	27.3543	73.5426	62.3318
po1595	Picea mariana	Pinaceae	Reich et al. (1998c)	Funct. Ecol. 12: 327-338	0.01226	0.00183	0.0042	0.0183	0.6702	0.1	0.2298	2	88.3408	21.0762	22.4215
po0322	Deschampsia flexuosa	Poaceae	Poorter (1993)	Vegetatio 104/105: 77-97	0.00829	0.00298	0.00712	0.01838	0.4509	0.1619	0.3872	2	21.9731	49.7758	79.8206
po0221	Holcus lanatus	Poaceae	Poorter & Pothmann (1992)	New Phytol. 120: 159-166	0.00828	0.00416	0.00597	0.01841	0.4496	0.2259	0.3245	2	21.0762	83.4081	56.5022
mp0032	Chenopodium album	Amaranthaceae	Causin & Wulff (2003)	Can. J. Bot. 81: 152-163	0.01119	0.00467	0.00257	0.01843	0.607	0.253	0.139	2	70.852	89.2377	6.72646
po2660	Sorbus aucuparia	Rosaceae	Zurbriggen et al. (2013)	Plant Ecol. 214: 385-396	0.00302	0.00849	0.00692	0.01843	0.1636	0.4608	0.3755	2	0	99.5516	74.8879
po0136	Poa annua	Poaceae	Poorter & Remkes (1990)	Oecologia 83: 553-559	0.00964	0.004	0.00501	0.01865	0.5168	0.2146	0.2686	2	51.1211	79.8206	30.9417
po0245	Geum urbanum	Rosaceae	Poorter & Remkes (1990)	Oecologia 83: 553-559	0.01209	0.00244	0.00422	0.01875	0.6446	0.1301	0.2253	2	82.9596	37.2197	21.0762
po0273	Festuca ovina	Poaceae	Poorter (1993)	Vegetatio 104/105: 77-97	0.00883	0.00313	0.00681	0.01877	0.4704	0.1669	0.3627	2	35.426	53.8117	69.5067
po1866	Eutrochium maculatum	Asteraceae	Meziane & Shipley (1999)	Funct. Ecol. 13: 611-622	0.011	0.0019	0.0059	0.0188	0.66	0.125	0.216	2	85.6502	31.3901	18.8341
po0306	Deschampsia flexuosa	Poaceae	Poorter & Remkes (1990)	Oecologia 83: 553-559	0.0089	0.00341	0.00658	0.01889	0.4713	0.1806	0.3481	2	35.8744	62.7803	64.574
po0807	Lophostemon confertus	Myrtaceae	Wright & Westoby (1999)	J. Ecol. 87: 85-97	0.01217	0.00149	0.00525	0.0189	0.64	0.08	0.28	2	81.6143	13.4529	34.0807
po0354	Cynosurus cristatus	Poaceae	Poorter & Remkes (1990)	Oecologia 83: 553-559	0.00879	0.00321	0.00694	0.01894	0.4643	0.1694	0.3664	2	30.4933	55.6054	70.4036
mp0033	Festuca arundinacea	Poaceae	Taub (2002)	Can. J. Bot. 80: 34-41	0.00751	0.00278	0.00864	0.01894	0.397	0.147	0.456	2	13.0045	43.4978	91.4798
po1551	Agrostis pourretii	Poaceae	Maranon & Grubb (1993)	Funct. Ecol. 7: 591-599	0.00855	0.00361	0.00684	0.019	0.45	0.19	0.36	2	21.5247	66.3677	67.2646
po1792	Leucanthemum vulgare	Asteraceae	Meziane & Shipley (1999)	Funct. Ecol. 13: 611-622	0.0104	0.0015	0.0071	0.019	0.548	0.077	0.374	2	60.0897	10.7623	73.5426
po2487	Aegilops speltoides	Poaceae	Villar et al. (2005)	Plant Soil 272: 11-27	0.00857	0.00309	0.00726	0.019	0.453	0.163	0.384	2	23.3184	51.1211	78.0269
po1251	Picea glauca	Pinaceae	Brown & Higginbotham (1986)	Tree Physiol. 2: 223-232	0.009	0.002	0.008	0.019	0.4737	0.1053	0.4211	2	36.7713	23.3184	86.9955
po0384	Carex diandra	Cyperaceae	Poorter (1993)	Vegetatio 104/105: 77-97	0.00651	0.00417	0.00862	0.0193	0.3373	0.2161	0.4465	2	4.93274	80.2691	91.0314
po0369	Corynephorus canescens	Poaceae	Poorter & Remkes (1990)	Oecologia 83: 553-559	0.00879	0.00512	0.00543	0.01934	0.4544	0.265	0.2806	2	24.2152	91.0314	35.426
po0320	Deschampsia flexuosa	Poaceae	Poorter et al. (1995)	Plant Soil 171: 217-227	0.0099	0.00342	0.00606	0.01937	0.5108	0.1764	0.3127	2	50.2242	60.0897	51.1211
po0407	Anthriscus sylvestris	Apiaceae	Poorter & Remkes (1990)	Oecologia 83: 553-559	0.00977	0.00425	0.00536	0.01939	0.5042	0.2192	0.2767	2	47.5336	81.1659	33.1839
po2702	Panicum virgatum	Poaceae	Taylor et al. (2010)	New Phytol. 185: 780-791	0.0093	0.00593	0.00418	0.0194	0.4792	0.3055	0.2153	2	38.1166	95.9641	18.3857
po1403	Solanum lycopersicum	Solanaceae	Hurd (1974)	Ann. Bot. 38: 613-623	0.01313	0.00074	0.00567	0.01955	0.6718	0.0379	0.2903	2	88.7892	1.34529	40.8072
po0847	Senna barclayana	Fabaceae	Wright & Westoby (1999)	J. Ecol. 87: 85-97	0.00917	0.00237	0.00803	0.01957	0.47	0.12	0.41	2	33.6323	27.8027	84.7534
po0515	Daphne gnidium	Thymelaeaceae	Cornelissen et al. (1996)	J. Ecol. 84: 755-765	0.01046	0.00397	0.00537	0.0198	0.5282	0.2005	0.2713	2	56.5022	72.6457	31.8386
mp0034	Chenopodium album	Amaranthaceae	Causin & Wulff (2003)	Can. J. Bot. 81: 152-163	0.011	0.00491	0.00394	0.01984	0.554	0.247	0.198	2	61.435	87.8924	13.0045
po0182	Lolium perenne	Poaceae	Poorter & Remkes (1990)	Oecologia 83: 553-559	0.00954	0.00352	0.00678	0.01984	0.4809	0.1776	0.3415	2	39.9103	60.9865	62.7803
po0088	Pimpinella saxifraga	Apiaceae	Poorter & Remkes (1990)	Oecologia 83: 553-559	0.01052	0.00302	0.00633	0.01988	0.5295	0.152	0.3185	2	56.9507	46.1883	53.8117
po2285	Lobelia cardinalis	Campanulaceae	McKenna & Shipley (1999)	EcoScience 6: 286-296	0.0094	0.0056	0.0049	0.0199	0.47	0.28	0.25	2	34.0807	93.722	28.6996
po2207	Picea glauca	Pinaceae	Shipley (2002)	Funct. Ecol. 16: 682-689	0.01511	0.00223	0.00264	0.01998	0.7542	0.1164	0.1294	2	98.2063	25.5605	5.8296
po2475	Aegilops caudata	Poaceae	Villar et al. (2005)	Plant Soil 272: 11-27	0.00993	0.00424	0.00584	0.02	0.496	0.212	0.292	2	45.2915	79.3722	42.1525
po2346	Schoenoplectus americanus	Cyperaceae	McKenna & Shipley (1999)	EcoScience 6: 286-296	0.0093	0.0029	0.0078	0.02	0.47	0.15	0.39	2	34.5291	44.3946	80.2691
po0839	Eucalyptus grandis	Myrtaceae	Wright & Westoby (1999)	J. Ecol. 87: 85-97	0.00957	0.00254	0.00809	0.0202	0.47	0.13	0.4	2	34.9776	35.426	82.0628
po1773	Carex crinita	Cyperaceae	Meziane & Shipley (1999)	Funct. Ecol. 13: 611-622	0.009	0.0059	0.0053	0.0202	0.446	0.292	0.262	3	26.3393	91.9643	31.6964
po2661	Sorbus aucuparia	Rosaceae	Zurbriggen et al. (2013)	Plant Ecol. 214: 385-396	0.00345	0.00835	0.00848	0.02028	0.1702	0.4118	0.418	3	0.446429	98.6607	84.375
po0246	Geum urbanum	Rosaceae	Poorter & Remkes (1990)	Oecologia 83: 553-559	0.01297	0.00267	0.00467	0.02031	0.6387	0.1314	0.2298	3	86.1607	30.8036	23.2143
po0672	Plantago euryphylla	Plantaginaceae	Loveys et al. (2002)	Plant Cell Environ. 25: 975-988	0.01377	0.00137	0.00518	0.02032	0.6776	0.0673	0.2551	3	93.75	7.58929	29.9107
po0307	Deschampsia flexuosa	Poaceae	Poorter & Remkes (1990)	Oecologia 83: 553-559	0.00976	0.00349	0.00715	0.0204	0.4787	0.171	0.3503	3	37.0536	50	65.1786
po1856	Erysimum cheiranthoides	Brassicaceae	Meziane & Shipley (1999)	Funct. Ecol. 13: 611-622	0.0135	0.0019	0.0051	0.0205	0.647	0.092	0.261	3	87.5	15.1786	30.8036
po0457	Bromus madritensis	Poaceae	Garnier (1992)	J. Ecol. 80: 665-675	0.01007	0.00332	0.00717	0.02055	0.4898	0.1613	0.3489	3	43.75	45.5357	63.8393
po0478	Lolium perenne	Poaceae	Garnier (1992)	J. Ecol. 80: 665-675	0.00943	0.00442	0.00677	0.02061	0.4574	0.2143	0.3283	3	29.9107	73.2143	54.9107
po2129	Tanacetum vulgare	Asteraceae	Shipley (2002)	Funct. Ecol. 16: 682-689	0.0124	0.00235	0.00595	0.0207	0.6313	0.1208	0.2479	3	83.0357	26.7857	28.125
po2270	Hieracium scabrum	Asteraceae	McKenna & Shipley (1999)	EcoScience 6: 286-296	0.0108	0.0021	0.008	0.0208	0.52	0.1	0.38	3	53.125	18.3036	75
po0684	Poa costiniana	Poaceae	Loveys et al. (2002)	Plant Cell Environ. 25: 975-988	0.00945	0.00318	0.00818	0.02082	0.454	0.1529	0.3931	3	28.5714	40.625	79.4643
mp0035	Galinsoga parviflora	Asteraceae	Corre (1983b)	Acta Bot. Neerl. 32: 185-202	0.01094	0.00792	0.00198	0.02084	0.525	0.38	0.095	3	55.8036	97.7679	1.33929
mp0036	Elymus riparius	Poaceae	Taub (2002)	Can. J. Bot. 80: 34-41	0.00859	0.00336	0.0089	0.02085	0.412	0.161	0.427	3	18.3036	45.0893	87.5
po0820	Acacia binervata	Fabaceae	Wright & Westoby (1999)	J. Ecol. 87: 85-97	0.01042	0.00428	0.0062	0.0209	0.5	0.2	0.3	3	48.2143	63.3929	45.0893
po2244	Calamagrostis canadensis	Poaceae	McKenna & Shipley (1999)	EcoScience 6: 286-296	0.0086	0.005	0.0074	0.0209	0.41	0.24	0.35	3	16.9643	81.6964	64.2857
po1243	Picea glauca	Pinaceae	Brown & Higginbotham (1986)	Tree Physiol. 2: 223-232	0.014	0.002	0.005	0.021	0.6667	0.0952	0.2381	3	92.4107	16.5179	25.8929
po2348	Silene vulgaris	Caryophyllaceae	McKenna & Shipley (1999)	EcoScience 6: 286-296	0.0121	0.0024	0.0065	0.021	0.58	0.11	0.31	3	71.4286	22.3214	48.2143
po2457	Aegilops vavilovii	Poaceae	Villar et al. (2005)	Plant Soil 272: 11-27	0.00909	0.00379	0.0079	0.021	0.437	0.182	0.38	3	23.6607	55.3571	75.8929
po2463	Aegilops ventricosa	Poaceae	Villar et al. (2005)	Plant Soil 272: 11-27	0.00895	0.0032	0.00874	0.021	0.428	0.153	0.418	3	21.875	41.0714	83.9286
po0390	Brachypodium pinnatum	Poaceae	Poorter & Remkes (1990)	Oecologia 83: 553-559	0.01061	0.00431	0.00617	0.02109	0.5033	0.2042	0.2925	3	50	67.8571	41.5179
po1590	Larix laricina	Pinaceae	Reich et al. (1998c)	Funct. Ecol. 12: 327-338	0.01512	0.00249	0.00351	0.02112	0.7158	0.118	0.1662	3	95.9821	25	10.7143
po2225	Asclepias verticillata	Apocynaceae	McKenna & Shipley (1999)	EcoScience 6: 286-296	0.0059	0.0071	0.0082	0.0212	0.28	0.33	0.39	3	1.78571	94.1964	78.5714
po0261	Festuca ovina	Poaceae	Poorter & Remkes (1990)	Oecologia 83: 553-559	0.01057	0.00425	0.0064	0.02121	0.4981	0.2003	0.3016	3	47.3214	65.625	46.4286
po0848	Senna barclayana	Fabaceae	Wright & Westoby (1999)	J. Ecol. 87: 85-97	0.01035	0.00257	0.00833	0.02125	0.49	0.12	0.39	3	44.1964	25.8929	77.6786
po0790	Banksia oblongifolia	Proteaceae	Wright & Westoby (1999)	J. Ecol. 87: 85-97	0.01534	0.00253	0.00346	0.02133	0.72	0.12	0.16	3	96.4286	26.3393	9.82143
po1452	Bromus intermedius	Poaceae	Garnier et al. (1989)	Oecologia 79: 542-550	0.01077	0.00436	0.00623	0.02136	0.5042	0.2039	0.2919	3	51.3393	66.5179	41.0714
mp0037	Cordia alliodora	Boraginaceae	Kitajima (1994)	Oecologia 98: 419-428	0.01294	0.00437	0.00415	0.02146	0.603	0.204	0.193	3	76.3393	67.4107	14.7321
po2261	Pilosella aurantiaca	Asteraceae	McKenna & Shipley (1999)	EcoScience 6: 286-296	0.01	0.001	0.0105	0.0215	0.46	0.05	0.49	3	32.5893	4.01786	95.0893
po1397	Solanum lycopersicum	Solanaceae	Hurd (1974)	Ann. Bot. 38: 613-623	0.01407	0.00104	0.00642	0.02153	0.6536	0.0482	0.2982	3	89.2857	3.125	44.1964
po0355	Cynosurus cristatus	Poaceae	Poorter & Remkes (1990)	Oecologia 83: 553-559	0.00925	0.00296	0.00944	0.02165	0.4273	0.1369	0.4358	3	21.4286	32.5893	89.2857
po0370	Corynephorus canescens	Poaceae	Poorter & Remkes (1990)	Oecologia 83: 553-559	0.00993	0.00585	0.00589	0.02166	0.4582	0.27	0.2718	3	30.8036	89.2857	33.4821
po1976	Phleum pratense	Poaceae	Meziane & Shipley (1999)	Funct. Ecol. 13: 611-622	0.0093	0.0032	0.0092	0.0217	0.439	0.153	0.408	3	24.5536	41.5179	81.6964
po0112	Plantago major	Plantaginaceae	Poorter (1993)	Vegetatio 104/105: 77-97	0.01376	0.00254	0.00542	0.02172	0.6337	0.117	0.2494	3	83.4821	24.5536	28.5714
mp0038	Chenopodium album	Amaranthaceae	Causin & Wulff (2003)	Can. J. Bot. 81: 152-163	0.01383	0.00469	0.00322	0.02173	0.636	0.216	0.148	3	84.375	73.6607	7.58929
po1400	Solanum lycopersicum	Solanaceae	Hurd (1974)	Ann. Bot. 38: 613-623	0.01267	0.00142	0.00766	0.02175	0.5824	0.0655	0.3521	3	71.875	7.14286	66.5179
po0385	Carex diandra	Cyperaceae	Poorter (1993)	Vegetatio 104/105: 77-97	0.00804	0.00501	0.00872	0.02177	0.3692	0.23	0.4008	3	10.2679	78.5714	80.3571
po0462	Bromus ramosus	Poaceae	Garnier (1992)	J. Ecol. 80: 665-675	0.01155	0.00402	0.00631	0.02188	0.528	0.1838	0.2883	3	56.25	56.6964	37.5
po1897	Hordeum jubatum	Poaceae	Meziane & Shipley (1999)	Funct. Ecol. 13: 611-622	0.0097	0.0041	0.0082	0.0219	0.443	0.188	0.369	3	25.4464	58.4821	70.9821
po2199	Panicum virgatum	Poaceae	Shipley (2002)	Funct. Ecol. 16: 682-689	0.01128	0.00485	0.0058	0.02193	0.499	0.2256	0.2755	3	47.7679	76.3393	35.2679
po1539	Trifolium arvense	Fabaceae	Maranon & Grubb (1993)	Funct. Ecol. 7: 591-599	0.01342	0.0022	0.00638	0.022	0.61	0.1	0.29	3	78.125	18.75	38.8393
po0815	Senna aciphylla	Fabaceae	Wright & Westoby (1999)	J. Ecol. 87: 85-97	0.01395	0.00314	0.00501	0.0221	0.63	0.14	0.23	3	81.6964	35.2679	23.6607
po2646	Larix decidua	Pinaceae	Zurbriggen et al. (2013)	Plant Ecol. 214: 385-396	0.0063	0.00652	0.00931	0.02212	0.2847	0.2945	0.4208	3	2.67857	92.8571	85.7143
po1636	Thuja occidentalis	Cupressaceae	Reich et al. (1998c)	Funct. Ecol. 12: 327-338	0.01522	0.00234	0.00463	0.02219	0.686	0.1054	0.2086	3	95.0893	19.6429	19.1964
po1889	Pilosella aurantiaca	Asteraceae	Meziane & Shipley (1999)	Funct. Ecol. 13: 611-622	0.014	0.0016	0.0066	0.0222	0.631	0.072	0.297	3	82.1429	9.82143	43.3036
po0028	Trifolium repens	Fabaceae	Poorter (1993)	Vegetatio 104/105: 77-97	0.01196	0.00325	0.00701	0.02222	0.5384	0.1461	0.3154	3	58.4821	37.0536	52.6786
po0442	Brachypodium distachyon	Poaceae	Garnier (1992)	J. Ecol. 80: 665-675	0.00977	0.00408	0.00845	0.0223	0.4381	0.1829	0.379	3	24.1071	56.25	74.1071
po0813	Pittosporum undulatum	Pittosporaceae	Wright & Westoby (1999)	J. Ecol. 87: 85-97	0.0107	0.00333	0.00828	0.02232	0.48	0.15	0.37	3	37.9464	39.2857	71.875
po2274	Iris versicolor	Iridaceae	McKenna & Shipley (1999)	EcoScience 6: 286-296	0.0116	0.0004	0.0104	0.0224	0.52	0.02	0.46	3	53.5714	0	91.0714
mp0039	Artemisia stelleriana	Asteraceae	Ishikawa & Kachi (2000)	Ecol. Res. 15: 241-247	0.01237	0.00546	0.00462	0.02245	0.551	0.243	0.206	3	64.2857	83.0357	17.8571
po0095	Phleum pratense	Poaceae	Poorter & Remkes (1990)	Oecologia 83: 553-559	0.01241	0.00326	0.00689	0.02256	0.5502	0.1443	0.3055	3	63.8393	36.6071	47.3214
po0113	Plantago major	Plantaginaceae	Poorter (1993)	Vegetatio 104/105: 77-97	0.01426	0.00243	0.00601	0.0227	0.6281	0.1071	0.2648	3	81.25	20.9821	32.5893
po1443	Bromus hordeaceus	Poaceae	Garnier et al. (1989)	Oecologia 79: 542-550	0.01106	0.00479	0.00701	0.02286	0.4839	0.2094	0.3067	3	41.0714	70.0893	47.7679
po1902	Hordeum jubatum	Poaceae	Meziane & Shipley (1999)	Funct. Ecol. 13: 611-622	0.009	0.005	0.009	0.0229	0.398	0.231	0.37	3	15.1786	79.0179	72.3214
mp0040	Elymus hystrix	Poaceae	Taub (2002)	Can. J. Bot. 80: 34-41	0.00957	0.00447	0.00891	0.02295	0.417	0.195	0.388	3	19.6429	62.5	76.7857
mp0041	Betula alleghaniensis	Betulaceae	Walters & Reich (1996)	Ecology 77: 841-853	0.00736	0.00759	0.00805	0.023	0.32	0.33	0.35	3	4.46429	94.6429	64.7321
po1531	Crepis capillaris	Asteraceae	Maranon & Grubb (1993)	Funct. Ecol. 7: 591-599	0.01265	0.00161	0.00874	0.023	0.55	0.07	0.38	3	62.5	9.375	74.5536
po1254	Picea glauca	Pinaceae	Brown & Higginbotham (1986)	Tree Physiol. 2: 223-232	0.01	0.002	0.011	0.023	0.4348	0.087	0.4783	3	22.7679	12.5	93.75
po1608	Pinus banksiana	Pinaceae	Reich et al. (1998c)	Funct. Ecol. 12: 327-338	0.01495	0.00317	0.00492	0.02304	0.649	0.1375	0.2135	3	87.9464	33.4821	20.5357
po0143	Origanum vulgare	Lamiaceae	Poorter & Remkes (1990)	Oecologia 83: 553-559	0.01415	0.00211	0.00679	0.02305	0.6139	0.0917	0.2944	3	78.5714	14.7321	42.4107
po0851	Acacia acuminata	Fabaceae	Wright & Westoby (1999)	J. Ecol. 87: 85-97	0.00897	0.00642	0.00766	0.02305	0.39	0.28	0.33	3	12.0536	90.1786	55.8036
po2204	Tsuga canadensis	Pinaceae	Shipley (2002)	Funct. Ecol. 16: 682-689	0.01686	0.00321	0.0031	0.02317	0.7265	0.1496	0.124	3	97.7679	38.3929	4.01786
po0551	Arabidopsis thaliana	Brassicaceae	D. Tholen (unpubl)	Unpublished	0.01578	0.00302	0.00441	0.0232	0.68	0.13	0.19	3	94.1964	29.9107	13.8393
po1871	Eutrochium maculatum	Asteraceae	Meziane & Shipley (1999)	Funct. Ecol. 13: 611-622	0.0133	0.0021	0.0078	0.0232	0.566	0.087	0.348	3	67.4107	12.9464	62.5
po2065	Prunella vulgaris	Lamiaceae	Meziane & Shipley (1999)	Funct. Ecol. 13: 611-622	0.0112	0.0032	0.0089	0.0232	0.425	0.151	0.424	3	20.5357	40.1786	86.6071
po2445	Aegilops peregrina	Poaceae	Villar et al. (2005)	Plant Soil 272: 11-27	0.0092	0.00365	0.01045	0.0233	0.3948	0.1567	0.4485	3	14.2857	43.3036	90.1786
po0029	Trifolium repens	Fabaceae	Poorter (1993)	Vegetatio 104/105: 77-97	0.01301	0.00317	0.00729	0.02347	0.5543	0.1349	0.3108	3	64.7321	32.1429	50.4464
po2493	Aegilops searsii	Poaceae	Villar et al. (2005)	Plant Soil 272: 11-27	0.01169	0.00363	0.00816	0.02348	0.4978	0.1546	0.3476	3	46.4286	41.9643	62.0536
po2215	Schizachyrium scoparium	Poaceae	McKenna & Shipley (1999)	EcoScience 6: 286-296	0.0096	0.0064	0.0075	0.0235	0.41	0.27	0.32	3	17.4107	88.8393	53.5714
po1779	Carex crinita	Cyperaceae	Meziane & Shipley (1999)	Funct. Ecol. 13: 611-622	0.008	0.0063	0.0096	0.0239	0.329	0.259	0.412	3	6.25	86.6071	82.5893
po0189	Lolium perenne	Poaceae	Poorter (1993)	Vegetatio 104/105: 77-97	0.01167	0.0039	0.00841	0.02398	0.4867	0.1626	0.3507	3	41.9643	46.4286	65.625
mp0042	Juniperus communis	Cupressaceae	Grubb et al. (1996)	J. Ecol. 84: 827-840	0.01442	0.00578	0.00379	0.024	0.601	0.241	0.158	3	75.8929	82.1429	8.92857
mp0043	Triticum aestivum	Poaceae	MacDowall (1972)	Can. J. Bot. 50: 89-99	0.013	0.006	0.005	0.024	0.542	0.25	0.208	3	59.375	84.8214	18.3036
mp0044	Elymus canadensis	Poaceae	Taub (2002)	Can. J. Bot. 80: 34-41	0.00995	0.00394	0.01021	0.0241	0.413	0.163	0.424	3	18.75	46.875	87.0536
po1981	Phleum pratense	Poaceae	Meziane & Shipley (1999)	Funct. Ecol. 13: 611-622	0.009	0.0032	0.0119	0.0241	0.379	0.131	0.49	3	11.1607	30.3571	95.5357
po1838	Deschampsia cespitosa	Poaceae	Meziane & Shipley (1999)	Funct. Ecol. 13: 611-622	0.007	0.0031	0.014	0.0241	0.327	0.137	0.536	3	5.80357	33.0357	97.3214
po0323	Deschampsia flexuosa	Poaceae	Poorter et al. (1995)	Plant Soil 171: 217-227	0.01155	0.00436	0.00821	0.02412	0.4788	0.1806	0.3406	3	37.5	54.9107	59.375
po0324	Deschampsia flexuosa	Poaceae	Poorter & Pothmann (1992)	New Phytol. 120: 159-166	0.0116	0.00396	0.00856	0.02413	0.4808	0.1642	0.355	3	40.625	47.3214	67.4107
po0865	Grevillea striata	Proteaceae	Wright & Westoby (1999)	J. Ecol. 87: 85-97	0.01792	0.00327	0.003	0.02418	0.74	0.14	0.12	3	100	35.7143	3.125
po1885	Pilosella aurantiaca	Asteraceae	Meziane & Shipley (1999)	Funct. Ecol. 13: 611-622	0.0129	0.0024	0.009	0.0242	0.561	0.098	0.341	3	66.5179	17.4107	59.8214
po0175	Lysimachia vulgaris	Myrsinaceae	Poorter & Remkes (1990)	Oecologia 83: 553-559	0.01586	0.0043	0.00407	0.02423	0.6546	0.1775	0.1679	3	89.7321	53.5714	11.1607
po1867	Eutrochium maculatum	Asteraceae	Meziane & Shipley (1999)	Funct. Ecol. 13: 611-622	0.0139	0.0023	0.0082	0.0243	0.564	0.094	0.342	3	66.9643	15.625	60.7143
po0794	Bossiaea walkeri	Fabaceae	Wright & Westoby (1999)	J. Ecol. 87: 85-97	0.01226	0.00514	0.00692	0.02431	0.5	0.21	0.28	3	48.6607	71.4286	35.7143
po0942	Melaleuca viridiflora	Myrtaceae	Tomlinson et al. (2012, 2013)	J. Ecol. 100: 1113-1121; Ann. Bot. 112: 575-587	0.00988	0.00261	0.01185	0.02433	0.4061	0.1071	0.4868	3	16.5179	20.5357	94.1964
po2436	Aegilops triuncialis	Poaceae	Villar et al. (2005)	Plant Soil 272: 11-27	0.01044	0.00365	0.01036	0.02445	0.4269	0.1493	0.4238	3	20.9821	37.9464	86.1607
po2454	Aegilops neglecta	Poaceae	Villar et al. (2005)	Plant Soil 272: 11-27	0.0111	0.00346	0.00995	0.02451	0.4529	0.1412	0.406	3	28.125	36.1607	81.25
po2442	Aegilops biuncialis	Poaceae	Villar et al. (2005)	Plant Soil 272: 11-27	0.01171	0.00364	0.00916	0.02452	0.4778	0.1485	0.3738	3	36.1607	37.5	73.2143
po0791	Banksia oblongifolia	Proteaceae	Wright & Westoby (1999)	J. Ecol. 87: 85-97	0.01522	0.00488	0.00458	0.02468	0.62	0.2	0.19	3	79.9107	65.1786	14.2857
po0223	Holcus lanatus	Poaceae	Poorter et al. (1995)	Plant Soil 171: 217-227	0.01075	0.00465	0.00945	0.02486	0.4326	0.187	0.3804	3	22.3214	58.0357	76.3393
po2708	Panicum coloratum	Poaceae	Taylor et al. (2010)	New Phytol. 185: 780-791	0.01419	0.00653	0.00428	0.025	0.5676	0.2611	0.1713	3	67.8571	87.5	12.0536
po2484	Amblyopyrum muticum	Poaceae	Villar et al. (2005)	Plant Soil 272: 11-27	0.01048	0.00568	0.00896	0.025	0.417	0.226	0.357	3	20.0893	76.7857	68.3036
po1275	Populus tremuloides	Salicaceae	Brown & Higginbotham (1986)	Tree Physiol. 2: 223-232	0.014	0.002	0.009	0.025	0.56	0.08	0.36	3	66.0714	11.1607	68.75
po0100	Plantago major	Plantaginaceae	Poorter & Remkes (1990)	Oecologia 83: 553-559	0.01657	0.00305	0.00546	0.02509	0.6606	0.1217	0.2177	3	90.625	27.2321	21.4286
po2218	Asclepias incarnata	Apocynaceae	McKenna & Shipley (1999)	EcoScience 6: 286-296	0.0084	0.0089	0.0081	0.0253	0.33	0.35	0.32	3	6.69643	95.9821	54.0179
po0494	Poa pratensis	Poaceae	Van Arendonk et al. (1997)	Plant Cell Environ. 20: 881-897	0.0124	0.0045	0.0084	0.0253	0.4901	0.1779	0.332	3	44.6429	54.0179	56.6964
po1064	Juncus acutus	Juncaceae	Van der Werf et al. (1998)	Inherent Variation in Plant Growth, pp. 489-502	0.01194	0.00607	0.00736	0.02536	0.4703	0.2393	0.2903	3	35.2679	80.8036	39.2857
po1721	Acorus calamus	Acoraceae	Meziane & Shipley (1999)	Funct. Ecol. 13: 611-622	0.01	0.0027	0.0128	0.0255	0.382	0.11	0.508	3	11.6071	21.875	95.9821
mp0045	Pinus banksiana	Pinaceae	Reich et al. (1998c)	Funct. Ecol. 12: 327-338	0.01644	0.00563	0.00392	0.0258	0.637	0.218	0.152	3	84.8214	75	8.48214
po0274	Festuca ovina	Poaceae	Poorter (1993)	Vegetatio 104/105: 77-97	0.01177	0.00456	0.00951	0.02583	0.4557	0.1764	0.3679	3	29.4643	52.2321	70.5357
po0529	Hippophae rhamnoides	Elaeagnaceae	Cornelissen et al. (1996)	J. Ecol. 84: 755-765	0.01475	0.00607	0.00507	0.02589	0.5698	0.2345	0.1957	3	68.3036	79.9107	15.625
po1798	Leucanthemum vulgare	Asteraceae	Meziane & Shipley (1999)	Funct. Ecol. 13: 611-622	0.0147	0.0029	0.0083	0.0259	0.549	0.108	0.342	3	61.6071	21.4286	61.1607
mp0046	Viburnum opulus	Adoxaceae	Grubb et al. (1996)	J. Ecol. 84: 827-840	0.01323	0.0064	0.00637	0.026	0.509	0.246	0.245	3	52.6786	83.9286	27.6786
po1247	Picea glauca	Pinaceae	Brown & Higginbotham (1986)	Tree Physiol. 2: 223-232	0.015	0.002	0.009	0.026	0.5769	0.0769	0.3462	3	70.5357	10.2679	61.6071
po2469	Aegilops kotschyi	Poaceae	Villar et al. (2005)	Plant Soil 272: 11-27	0.0121	0.00485	0.00918	0.026	0.463	0.186	0.351	3	33.4821	57.5893	66.0714
po0467	Dactylis glomerata	Poaceae	Garnier (1992)	J. Ecol. 80: 665-675	0.01248	0.0047	0.00892	0.02609	0.4782	0.1801	0.3418	3	36.6071	54.4643	60.2679
mp0047	Elymus virginicus	Poaceae	Taub (2002)	Can. J. Bot. 80: 34-41	0.01429	0.00499	0.00685	0.02614	0.547	0.191	0.262	3	60.7143	61.1607	31.25
po0308	Deschampsia flexuosa	Poaceae	Poorter & Remkes (1990)	Oecologia 83: 553-559	0.0128	0.00463	0.00871	0.02614	0.4897	0.1772	0.3331	3	43.3036	53.125	57.1429
po2137	Betula alleghaniensis	Betulaceae	Shipley (2002)	Funct. Ecol. 16: 682-689	0.0178	0.00273	0.00567	0.0262	0.6655	0.0994	0.2351	3	91.0714	17.8571	25
po1617	Pinus banksiana	Pinaceae	Reich et al. (1998c)	Funct. Ecol. 12: 327-338	0.01626	0.00525	0.00476	0.02626	0.6191	0.1998	0.1811	3	79.4643	62.9464	13.3929
po0836	Eucalyptus burgessiana	Myrtaceae	Wright & Westoby (1999)	J. Ecol. 87: 85-97	0.01576	0.00171	0.0089	0.02637	0.6	0.06	0.34	3	75	6.69643	58.9286
mp0048	Agathis australis	Araucariaceae	Bieleski (1959)	Aust. J. Bot. 7: 279-294	0.01096	0.0101	0.00534	0.0264	0.415	0.383	0.202	3	19.1964	98.2143	17.4107
mp0049	Carex diandra	Cyperaceae	Poorter (1993)	Vegetatio 104/105: 77-97	0.00906	0.00562	0.01173	0.0264	0.343	0.213	0.444	3	7.14286	72.3214	89.7321
po0843	Hakea gibbosa	Proteaceae	Wright & Westoby (1999)	J. Ecol. 87: 85-97	0.01893	0.00563	0.00186	0.02641	0.72	0.21	0.07	3	96.875	71.875	0.446429
po0101	Plantago major	Plantaginaceae	Poorter & Remkes (1990)	Oecologia 83: 553-559	0.017	0.00299	0.00644	0.02643	0.6433	0.1132	0.2435	3	86.6071	23.2143	27.2321
mp0050	Succisa pratensis	Dipsacaceae	Olff (1992)	Oecologia 89: 412-421	0.01153	0.00772	0.00723	0.02648	0.436	0.291	0.273	3	23.2143	91.5179	34.375
po0417	Alnus glutinosa	Betulaceae	Poorter (1993)	Vegetatio 104/105: 77-97	0.01436	0.00317	0.009	0.02653	0.5413	0.1195	0.3392	3	58.9286	25.4464	58.4821
mp0051	Elymus trachycaulus	Poaceae	Taub (2002)	Can. J. Bot. 80: 34-41	0.01525	0.00611	0.0053	0.02667	0.572	0.229	0.199	3	68.75	78.125	16.5179
po0190	Lolium perenne	Poaceae	Poorter (1993)	Vegetatio 104/105: 77-97	0.01305	0.00429	0.00959	0.02693	0.4846	0.1595	0.3559	3	41.5179	43.75	67.8571
po2102	Silene vulgaris	Caryophyllaceae	Meziane & Shipley (1999)	Funct. Ecol. 13: 611-622	0.0171	0.0026	0.0073	0.027	0.617	0.09	0.293	3	79.0179	14.2857	41.9643
po0879	Senna artemisioides	Fabaceae	Wright & Westoby (1999)	J. Ecol. 87: 85-97	0.01262	0.0037	0.01074	0.02706	0.47	0.14	0.4	3	34.375	34.8214	79.9107
po2142	Galium palustre	Rubiaceae	Shipley (2002)	Funct. Ecol. 16: 682-689	0.0147	0.00453	0.0079	0.02713	0.5296	0.173	0.2974	3	56.6964	50.8929	43.75
po1591	Larix laricina	Pinaceae	Reich et al. (1998c)	Funct. Ecol. 12: 327-338	0.01979	0.00381	0.00379	0.02739	0.7226	0.139	0.1383	3	97.3214	33.9286	5.35714
po0792	Banksia oblongifolia	Proteaceae	Wright & Westoby (1999)	J. Ecol. 87: 85-97	0.01859	0.00416	0.00473	0.02749	0.68	0.15	0.17	3	94.6429	39.7321	11.6071
po0021	Urtica dioica	Urticaceae	Poorter & Remkes (1990)	Oecologia 83: 553-559	0.01853	0.00367	0.00535	0.02755	0.6724	0.1334	0.1942	3	93.3036	31.25	15.1786
po0559	Pistacia lentiscus	Anacardiaceae	R. R. Villar (unpubl)	Unpublished	0.01639	0.00704	0.00414	0.0276	0.594	0.255	0.15	3	74.5536	85.7143	8.03571
po2659	Sorbus aucuparia	Rosaceae	Zurbriggen et al. (2013)	Plant Ecol. 214: 385-396	0.00467	0.01372	0.00926	0.02765	0.169	0.4962	0.3348	3	0	100	57.5893
mp0052	Bromus inermis	Poaceae	Taub (2002)	Can. J. Bot. 80: 34-41	0.01723	0.00464	0.00579	0.02766	0.623	0.168	0.209	3	80.3571	48.6607	19.6429
po0785	Acacia elata	Fabaceae	Wright & Westoby (1999)	J. Ecol. 87: 85-97	0.01349	0.00819	0.00614	0.02781	0.48	0.29	0.22	3	38.3929	91.0714	21.875
mp0053	Impatiens parviflora	Balsaminaceae	Corre (1983b)	Acta Bot. Neerl. 32: 185-202	0.01479	0.01004	0.00307	0.0279	0.53	0.36	0.11	3	57.1429	96.4286	2.67857
po1986	Plantago lanceolata	Plantaginaceae	Meziane & Shipley (1999)	Funct. Ecol. 13: 611-622	0.0182	0.0014	0.0084	0.028	0.653	0.048	0.299	3	88.8393	2.67857	44.6429
po2472	Aegilops tauschii	Poaceae	Villar et al. (2005)	Plant Soil 272: 11-27	0.01268	0.00643	0.00913	0.028	0.449	0.228	0.323	3	26.7857	77.6786	54.4643
mp0054	Ligustrum vulgare	Oleaceae	Grubb et al. (1996)	J. Ecol. 84: 827-840	0.00829	0.00655	0.01316	0.028	0.296	0.234	0.47	3	3.125	79.4643	92.8571
po1090	Phleum pratense	Poaceae	Van der Werf et al. (1998)	Inherent Variation in Plant Growth, pp. 489-502	0.01414	0.00464	0.00929	0.02807	0.5039	0.1642	0.3318	3	50.4464	47.7679	56.25
po1847	Erysimum cheiranthoides	Brassicaceae	Meziane & Shipley (1999)	Funct. Ecol. 13: 611-622	0.0163	0.0017	0.0101	0.0281	0.574	0.059	0.367	3	69.6429	6.25	70.0893
po2281	Juncus effusus	Juncaceae	McKenna & Shipley (1999)	EcoScience 6: 286-296	0.008	0.0046	0.0157	0.0282	0.28	0.16	0.56	3	2.23214	44.1964	98.6607
po2330	Poa pratensis	Poaceae	McKenna & Shipley (1999)	EcoScience 6: 286-296	0.011	0.0013	0.016	0.0283	0.39	0.05	0.57	3	12.5	3.57143	99.1071
po0240	Holcus lanatus	Poaceae	Poorter & Remkes (1990)	Oecologia 83: 553-559	0.01267	0.00617	0.00965	0.02849	0.4446	0.2166	0.3388	3	25.8929	74.1071	58.0357
po2294	Melilotus alba	Fabaceae	McKenna & Shipley (1999)	EcoScience 6: 286-296	0.0132	0.004	0.0112	0.0285	0.46	0.14	0.39	3	33.0357	34.375	78.125
po0040	Trifolium repens	Fabaceae	Poorter & Remkes (1990)	Oecologia 83: 553-559	0.01322	0.00715	0.00839	0.02876	0.4598	0.2485	0.2918	3	32.1429	84.375	40.625
po0803	Hovea acutifolia	Fabaceae	Wright & Westoby (1999)	J. Ecol. 87: 85-97	0.01716	0.00575	0.00588	0.0288	0.6	0.2	0.2	3	75.4464	64.7321	16.9643
po1833	Deschampsia cespitosa	Poaceae	Meziane & Shipley (1999)	Funct. Ecol. 13: 611-622	0.0109	0.0049	0.013	0.0288	0.361	0.166	0.473	3	8.48214	48.2143	93.3036
po0450	Bromus erectus	Poaceae	Garnier (1992)	J. Ecol. 80: 665-675	0.01414	0.00331	0.0116	0.02882	0.4904	0.115	0.4026	3	45.0893	23.6607	80.8036
mp0055	Acer rubrum	Aceraceae	Canham et al. (1996)	Can. J. For. Res. 26: 1521-1530	0.01411	0.00743	0.00736	0.0289	0.488	0.257	0.255	3	42.4107	86.1607	29.4643
po1937	Oenothera biennis	Onagraceae	Meziane & Shipley (1999)	Funct. Ecol. 13: 611-622	0.0165	0.0012	0.0111	0.0289	0.585	0.043	0.372	3	72.3214	2.23214	72.7679
po1529	Tolpis barbata	Asteraceae	Maranon & Grubb (1993)	Funct. Ecol. 7: 591-599	0.01943	0.00116	0.00841	0.029	0.67	0.04	0.29	3	92.8571	1.78571	38.3929
po2451	Aegilops columnaris	Poaceae	Villar et al. (2005)	Plant Soil 272: 11-27	0.01054	0.00374	0.01479	0.029	0.363	0.129	0.509	3	8.92857	29.4643	96.4286
po0542	Pistacia lentiscus	Anacardiaceae	Cornelissen et al. (1996)	J. Ecol. 84: 755-765	0.02149	0.0034	0.00421	0.02909	0.7387	0.1168	0.1445	3	99.5536	24.1071	6.69643
po2324	Plantago major	Plantaginaceae	McKenna & Shipley (1999)	EcoScience 6: 286-296	0.0152	0.002	0.012	0.0292	0.52	0.07	0.41	3	54.0179	8.92857	82.1429
po0696	Silene uniflora	Caryophyllaceae	Loveys et al. (2002)	Plant Cell Environ. 25: 975-988	0.01935	0.00323	0.00672	0.0293	0.6604	0.1104	0.2292	3	90.1786	22.7679	22.7679
po0504	Berberis vulgaris	Berberidaceae	Cornelissen et al. (1996)	J. Ecol. 84: 755-765	0.01685	0.00837	0.00417	0.02939	0.5732	0.2849	0.1419	3	69.1964	90.625	5.80357
po2175	Centaurea maculosa	Asteraceae	Shipley (2002)	Funct. Ecol. 16: 682-689	0.02137	0.0036	0.00443	0.0294	0.7266	0.1272	0.1463	3	98.2143	29.0179	7.14286
po2657	Pinus sylvestris	Pinaceae	Zurbriggen et al. (2013)	Plant Ecol. 214: 385-396	0.01074	0.01025	0.00851	0.02949	0.3641	0.3474	0.2885	3	9.375	95.5357	37.9464
mp0056	Chenopodium album	Amaranthaceae	Pons & Poorter (2014)	Front. Plant Sci. 5: 12	0.01795	0.00874	0.00305	0.02975	0.604	0.294	0.103	3	76.7857	92.4107	1.78571
po2262	Pilosella aurantiaca	Asteraceae	McKenna & Shipley (1999)	EcoScience 6: 286-296	0.0144	0.0009	0.0145	0.0298	0.48	0.03	0.49	3	38.8393	0.446429	94.6429
po1549	Poa annua	Poaceae	Maranon & Grubb (1993)	Funct. Ecol. 7: 591-599	0.0156	0.0051	0.0093	0.03	0.52	0.17	0.31	3	54.4643	49.1071	48.6607
po2460	Aegilops umbellulata	Poaceae	Villar et al. (2005)	Plant Soil 272: 11-27	0.01363	0.00483	0.01133	0.03	0.458	0.162	0.38	3	30.3571	45.9821	75.4464
po2317	Plantago lanceolata	Plantaginaceae	McKenna & Shipley (1999)	EcoScience 6: 286-296	0.0089	0.0047	0.0165	0.0301	0.3	0.16	0.55	3	3.57143	44.6429	98.2143
po0541	Pinus sylvestris	Pinaceae	Cornelissen et al. (1996)	J. Ecol. 84: 755-765	0.02026	0.00635	0.00382	0.03044	0.6658	0.2087	0.1254	3	91.5179	68.75	4.91071
po0325	Deschampsia flexuosa	Poaceae	Poorter et al. (1995)	Plant Soil 171: 217-227	0.01635	0.00525	0.00888	0.03048	0.5364	0.1723	0.2913	3	58.0357	50.4464	40.1786
po2250	Carex crinita	Cyperaceae	McKenna & Shipley (1999)	EcoScience 6: 286-296	0.0167	0.0009	0.0128	0.0305	0.55	0.03	0.42	3	62.9464	0.892857	84.8214
mp0057	Terminalia amazonia	Combretaceae	Kitajima (1994)	Oecologia 98: 419-428	0.02261	0.00477	0.00331	0.03069	0.737	0.155	0.108	3	99.1071	42.4107	2.23214
po1942	Oenothera biennis	Onagraceae	Meziane & Shipley (1999)	Funct. Ecol. 13: 611-622	0.0167	0.0033	0.0107	0.0307	0.545	0.106	0.348	3	60.2679	20.0893	62.9464
mp0058	Carex diandra	Cyperaceae	Poorter (1993)	Vegetatio 104/105: 77-97	0.01131	0.0067	0.01277	0.03078	0.367	0.218	0.415	3	9.82143	74.5536	83.0357
po0418	Alnus glutinosa	Betulaceae	Poorter (1993)	Vegetatio 104/105: 77-97	0.01538	0.00384	0.01166	0.03088	0.4979	0.1244	0.3777	3	46.875	28.125	73.6607
po0676	Plantago lanceolata	Plantaginaceae	Loveys et al. (2002)	Plant Cell Environ. 25: 975-988	0.00805	0.00113	0.02172	0.0309	0.2605	0.0367	0.7028	3	1.33929	1.33929	100
po1246	Picea glauca	Pinaceae	Brown & Higginbotham (1986)	Tree Physiol. 2: 223-232	0.017	0.003	0.011	0.031	0.5484	0.0968	0.3548	3	61.1607	16.9643	66.9643
mp0059	Lafoensia punicifolia	Lythraceae	Kitajima (1994)	Oecologia 98: 419-428	0.01982	0.00747	0.00376	0.03105	0.638	0.241	0.121	3	85.2679	82.5893	3.57143
po0009	Urtica dioica	Urticaceae	Poorter (1993)	Vegetatio 104/105: 77-97	0.02	0.0038	0.00725	0.03105	0.6442	0.1224	0.2334	3	87.0536	27.6786	24.5536
po0010	Urtica dioica	Urticaceae	Poorter (1993)	Vegetatio 104/105: 77-97	0.01985	0.00387	0.00738	0.0311	0.6384	0.1244	0.2373	3	85.7143	28.5714	25.4464
po0326	Deschampsia flexuosa	Poaceae	Poorter (1993)	Vegetatio 104/105: 77-97	0.0141	0.00488	0.0122	0.03117	0.4523	0.1564	0.3913	3	27.6786	42.8571	79.0179
po1722	Elymus repens	Poaceae	Meziane & Shipley (1999)	Funct. Ecol. 13: 611-622	0.016	0.006	0.0092	0.0312	0.504	0.2	0.296	3	50.8929	63.8393	42.8571
po0047	Taraxacum officinale	Asteraceae	Poorter & Remkes (1990)	Oecologia 83: 553-559	0.01845	0.00248	0.01027	0.0312	0.5915	0.0794	0.3291	3	74.1071	10.7143	55.3571
po1916	Scorzoneroides autumnalis	Asteraceae	Meziane & Shipley (1999)	Funct. Ecol. 13: 611-622	0.0138	0.0028	0.0147	0.0313	0.452	0.089	0.459	3	27.2321	13.8393	90.625
po0055	Taraxacum officinale	Asteraceae	Poorter (1993)	Vegetatio 104/105: 77-97	0.01894	0.00268	0.00972	0.03133	0.6043	0.0855	0.3102	3	77.2321	12.0536	49.5536
po2645	Larix decidua	Pinaceae	Zurbriggen et al. (2013)	Plant Ecol. 214: 385-396	0.01096	0.01136	0.00901	0.03134	0.3499	0.3625	0.2876	3	8.03571	96.875	37.0536
po1839	Deschampsia cespitosa	Poaceae	Meziane & Shipley (1999)	Funct. Ecol. 13: 611-622	0.0126	0.0058	0.0133	0.0316	0.392	0.177	0.43	3	13.3929	52.6786	88.8393
mp0060	Chenopodium album	Amaranthaceae	Causin & Wulff (2003)	Can. J. Bot. 81: 152-163	0.02065	0.00705	0.00396	0.03165	0.652	0.223	0.125	3	88.3929	75.8929	4.46429
po1457	Bromus intermedius	Poaceae	Garnier et al. (1989)	Oecologia 79: 542-550	0.01694	0.00637	0.00838	0.03169	0.5345	0.2009	0.2645	3	57.5893	66.0714	32.1429
po2226	Asclepias verticillata	Apocynaceae	McKenna & Shipley (1999)	EcoScience 6: 286-296	0.0098	0.0085	0.0135	0.0318	0.31	0.27	0.42	3	4.01786	87.9464	85.2679
po2299	Oenothera biennis	Onagraceae	McKenna & Shipley (1999)	EcoScience 6: 286-296	0.0141	0.0108	0.007	0.0319	0.44	0.34	0.22	3	25	95.0893	22.3214
mp0061	Impatiens parviflora	Balsaminaceae	Peace & Grubb (1982)	New Phytol. 90: 127-150	0.0167	0.0065	0.0087	0.0319	0.524	0.204	0.273	3	55.3571	66.9643	33.9286
mp0062	Bromus erectus	Poaceae	Muller & Garnier (1990)	Oecologia 84: 513-518	0.01504	0.00672	0.00992	0.032	0.47	0.21	0.31	3	34.8214	70.5357	49.1071
po2679	Muhlenbergia dubia	Poaceae	Taylor et al. (2010)	New Phytol. 185: 780-791	0.01317	0.00767	0.01116	0.032	0.4116	0.2398	0.3486	3	17.8571	81.25	63.3929
po2481	Aegilops comosa	Poaceae	Villar et al. (2005)	Plant Soil 272: 11-27	0.0125	0.00609	0.01324	0.032	0.393	0.191	0.416	3	13.8393	60.7143	83.4821
mp0063	Larix laricina	Pinaceae	Reich et al. (1998c)	Funct. Ecol. 12: 327-338	0.02134	0.00621	0.0046	0.03202	0.666	0.194	0.144	3	91.9643	62.0536	6.25
po0520	Rhamnus frangula	Rhamnaceae	Cornelissen et al. (1996)	J. Ecol. 84: 755-765	0.01499	0.01041	0.00668	0.03208	0.4673	0.3245	0.2082	3	33.9286	93.75	18.75
po1823	Deschampsia cespitosa	Poaceae	Meziane & Shipley (1999)	Funct. Ecol. 13: 611-622	0.0113	0.0062	0.0148	0.0322	0.346	0.186	0.468	3	7.58929	57.1429	91.9643
po0454	Bromus hordeaceus	Poaceae	Garnier (1992)	J. Ecol. 80: 665-675	0.01487	0.00552	0.01197	0.03237	0.4594	0.1707	0.3699	3	31.25	49.5536	71.4286
mp0064	Festuca arundinacea	Poaceae	Taub (2002)	Can. J. Bot. 80: 34-41	0.01912	0.00692	0.00634	0.03238	0.591	0.214	0.196	3	73.2143	72.7679	16.0714
po2275	Iris versicolor	Iridaceae	McKenna & Shipley (1999)	EcoScience 6: 286-296	0.0155	0.0017	0.0152	0.0324	0.48	0.05	0.47	3	39.2857	4.46429	92.4107
po1637	Thuja occidentalis	Cupressaceae	Reich et al. (1998c)	Funct. Ecol. 12: 327-338	0.02063	0.00436	0.00751	0.0325	0.6347	0.1341	0.2312	3	83.9286	31.6964	24.1071
po0925	Eucalyptus melanophloia	Myrtaceae	Tomlinson et al. (2012, 2013)	J. Ecol. 100: 1113-1121; Ann. Bot. 112: 575-587	0.01286	0.00289	0.01675	0.0325	0.3957	0.089	0.5153	3	14.7321	13.3929	96.875
po0066	Scrophularia nodosa	Scrophulariaceae	Poorter & Remkes (1990)	Oecologia 83: 553-559	0.02056	0.00338	0.00864	0.03258	0.6312	0.1037	0.2651	3	82.5893	19.1964	33.0357
po2141	Eutrochium maculatum	Asteraceae	Shipley (2002)	Funct. Ecol. 16: 682-689	0.02387	0.00733	0.0014	0.0326	0.7319	0.2186	0.0494	3	98.6607	75.4464	0
po0054	Taraxacum officinale	Asteraceae	Poorter (1993)	Vegetatio 104/105: 77-97	0.02045	0.00266	0.00949	0.0326	0.6274	0.0816	0.291	3	80.8036	11.6071	39.7321
po1448	Bromus hordeaceus	Poaceae	Garnier et al. (1989)	Oecologia 79: 542-550	0.01818	0.00615	0.00829	0.03262	0.5575	0.1884	0.2541	3	65.625	58.9286	29.0179
po1629	Populus tremuloides	Salicaceae	Reich et al. (1998c)	Funct. Ecol. 12: 327-338	0.0198	0.00769	0.00521	0.0327	0.6055	0.2351	0.1594	3	77.6786	80.3571	9.375
po1817	Cichorium intybus	Asteraceae	Meziane & Shipley (1999)	Funct. Ecol. 13: 611-622	0.016	0.0017	0.015	0.0327	0.488	0.052	0.461	3	42.8571	4.91071	91.5179
po0503	Atriplex halimus	Chenopodiaceae	Cornelissen et al. (1996)	J. Ecol. 84: 755-765	0.01799	0.00916	0.00562	0.03277	0.549	0.2794	0.1715	3	62.0536	89.7321	12.5
po0301	Dactylis glomerata	Poaceae	Poorter & Remkes (1990)	Oecologia 83: 553-559	0.01508	0.00747	0.01027	0.03283	0.4596	0.2275	0.313	3	31.6964	77.2321	51.7857
mp0065	Lolium perenne	Poaceae	Jeangros & Nosberger (1992)	Weed Res. 32: 311-316	0.01898	0.00601	0.00802	0.033	0.575	0.182	0.243	3	70.0893	55.8036	26.7857
po2149	Acorus calamus	Acoraceae	Shipley (2002)	Funct. Ecol. 16: 682-689	0.0113	0.01245	0.00925	0.033	0.391	0.3237	0.2853	3	12.9464	93.3036	36.6071
po2073	Prunella vulgaris	Lamiaceae	Meziane & Shipley (1999)	Funct. Ecol. 13: 611-622	0.0134	0.0018	0.0178	0.033	0.403	0.055	0.542	3	16.0714	5.35714	97.7679
po0398	Briza media	Poaceae	Poorter & Remkes (1990)	Oecologia 83: 553-559	0.01641	0.0063	0.01031	0.03301	0.497	0.1907	0.3122	3	45.9821	60.2679	51.3393
po0474	Hordeum secalinum	Poaceae	Garnier (1992)	J. Ecol. 80: 665-675	0.01586	0.0069	0.01027	0.03302	0.4802	0.2089	0.3109	3	40.1786	69.1964	50.8929
po0487	Poa annua	Poaceae	Garnier (1992)	J. Ecol. 80: 665-675	0.01668	0.00583	0.01057	0.03309	0.5043	0.1762	0.3195	3	51.7857	51.7857	53.125
po0829	Banksia ericifolia	Proteaceae	Wright & Westoby (1999)	J. Ecol. 87: 85-97	0.0182	0.00625	0.00865	0.0331	0.55	0.19	0.26	3	63.3929	59.375	30.3571
po1453	Bromus intermedius	Poaceae	Garnier et al. (1989)	Oecologia 79: 542-550	0.01682	0.00693	0.00936	0.0331	0.508	0.2092	0.2828	3	52.2321	69.6429	36.1607
mp0066	Impatiens parviflora	Balsaminaceae	Peace & Grubb (1982)	New Phytol. 90: 127-150	0.0172	0.0058	0.0101	0.0331	0.52	0.175	0.305	3	54.9107	51.3393	46.875
po2648	Picea abies	Pinaceae	Zurbriggen et al. (2013)	Plant Ecol. 214: 385-396	0.01068	0.01221	0.01029	0.03318	0.3218	0.368	0.3103	3	5.35714	97.3214	50
po0789	Acacia jonesii	Fabaceae	Wright & Westoby (1999)	J. Ecol. 87: 85-97	0.01067	0.01465	0.00796	0.03328	0.32	0.44	0.24	3	4.91071	99.5536	26.3393
po0869	Hakea dactyloides	Proteaceae	Wright & Westoby (1999)	J. Ecol. 87: 85-97	0.01949	0.00674	0.00709	0.03332	0.59	0.2	0.21	3	72.7679	64.2857	20.0893
po0530	Ilex aquifolium	Aquifoliaceae	Cornelissen et al. (1996)	J. Ecol. 84: 755-765	0.01335	0.01405	0.00594	0.03334	0.4004	0.4214	0.1783	3	15.625	99.1071	12.9464
po0821	Acacia binervata	Fabaceae	Wright & Westoby (1999)	J. Ecol. 87: 85-97	0.01608	0.00718	0.01015	0.0334	0.48	0.21	0.3	3	39.7321	70.9821	45.5357
po0262	Festuca ovina	Poaceae	Poorter & Remkes (1990)	Oecologia 83: 553-559	0.0166	0.00637	0.01048	0.03345	0.4963	0.1904	0.3132	3	45.5357	59.8214	52.2321
po1100	Poa trivialis	Poaceae	Van der Werf et al. (1998)	Inherent Variation in Plant Growth, pp. 489-502	0.01586	0.00836	0.00929	0.0335	0.4726	0.2523	0.2751	3	35.7143	85.2679	34.8214
po0827	Acacia suaveolens	Fabaceae	Wright & Westoby (1999)	J. Ecol. 87: 85-97	0.01248	0.00913	0.01193	0.03353	0.37	0.27	0.36	3	10.7143	88.3929	69.1964
po2001	Plantago lanceolata	Plantaginaceae	Meziane & Shipley (1999)	Funct. Ecol. 13: 611-622	0.02	0.0019	0.0118	0.0336	0.555	0.056	0.389	3	65.1786	5.80357	77.2321
mp0067	Lespedeza capitata	Fabaceae	Reich et al. (2003)	New Phytol. 157: 617-631	0.0199	0.0065	0.00727	0.03367	0.591	0.193	0.216	3	73.6607	61.6071	20.9821
po0677	Plantago lanceolata	Plantaginaceae	Loveys et al. (2002)	Plant Cell Environ. 25: 975-988	0.01827	0.00318	0.01222	0.03367	0.5426	0.0946	0.3629	3	59.8214	16.0714	69.6429
po0371	Corynephorus canescens	Poaceae	Poorter & Remkes (1990)	Oecologia 83: 553-559	0.01531	0.00822	0.01015	0.03368	0.4546	0.244	0.3014	3	29.0179	83.4821	45.9821
po0823	Angophora floribunda	Myrtaceae	Wright & Westoby (1999)	J. Ecol. 87: 85-97	0.01694	0.00223	0.01457	0.03373	0.5	0.07	0.43	3	49.1071	8.03571	87.9464
mp0068	Dactylis glomerata	Poaceae	Taub (2002)	Can. J. Bot. 80: 34-41	0.01953	0.00882	0.00548	0.03383	0.577	0.261	0.162	3	70.9821	87.0536	10.2679
po2253	Leucanthemum vulgare	Asteraceae	McKenna & Shipley (1999)	EcoScience 6: 286-296	0.017	0.0023	0.0146	0.0339	0.5	0.07	0.43	3	49.5536	8.48214	88.3929
mp0069	Terminalia ivorensis	Combretaceae	Kwesiga & Grace (1986)	Ann. Bot. 57: 283-290	0.024	0.007	0.003	0.034	0.706	0.206	0.088	3	95.5357	68.3036	0.892857
po2307	Phalaris arundinacea	Poaceae	McKenna & Shipley (1999)	EcoScience 6: 286-296	0.0074	0.005	0.0218	0.0343	0.22	0.15	0.64	3	0.892857	38.8393	99.5536
po2078	Prunella vulgaris	Lamiaceae	Meziane & Shipley (1999)	Funct. Ecol. 13: 611-622	0.0207	0.0021	0.0116	0.0344	0.607	0.062	0.331	4	77.5785	4.4843	57.3991
mp0070	Festuca ovina	Poaceae	Poorter (1993)	Vegetatio 104/105: 77-97	0.01536	0.00633	0.01283	0.03452	0.445	0.183	0.372	4	22.87	60.0897	74.8879
po0652	Eucalyptus dumosa	Myrtaceae	Loveys et al. (2002)	Plant Cell Environ. 25: 975-988	0.02703	0.00187	0.00568	0.03458	0.7817	0.054	0.1643	4	100	2.24215	7.17489
po1932	Oenothera biennis	Onagraceae	Meziane & Shipley (1999)	Funct. Ecol. 13: 611-622	0.0222	0.0059	0.0066	0.0347	0.642	0.159	0.199	4	86.0987	45.7399	14.3498
po0199	Impatiens parviflora	Balsaminaceae	Hughes & Evans (1963)	New Phytol. 62: 367-388	0.01148	0.01114	0.01218	0.0348	0.33	0.32	0.35	4	3.58744	94.6188	68.1614
po2342	Rumex verticillatus	Polygonaceae	McKenna & Shipley (1999)	EcoScience 6: 286-296	0.0133	0.0042	0.0173	0.0349	0.38	0.12	0.5	4	9.41704	30.9417	97.3094
mp0071	Triticum aestivum	Poaceae	MacDowall (1972)	Can. J. Bot. 50: 89-99	0.018	0.01	0.007	0.035	0.514	0.286	0.2	4	52.0179	88.3408	15.2466
mp0072	Hintonia latiflora	Rubiaceae	Huante et al. (1995b)	Funct. Ecol. 9: 849-858	0.01684	0.00616	0.01197	0.035	0.481	0.176	0.342	4	39.4619	54.7085	63.2287
po2011	Plantago major	Plantaginaceae	Meziane & Shipley (1999)	Funct. Ecol. 13: 611-622	0.0192	0.0021	0.0137	0.035	0.558	0.062	0.38	4	64.1256	3.58744	78.4753
po0247	Geum urbanum	Rosaceae	Poorter & Remkes (1990)	Oecologia 83: 553-559	0.02302	0.00454	0.0075	0.03506	0.6565	0.1296	0.214	4	90.1345	33.6323	16.5919
po0538	Lonicera implexa	Caprifoliaceae	Cornelissen et al. (1996)	J. Ecol. 84: 755-765	0.02236	0.00513	0.00763	0.03512	0.6367	0.146	0.2173	4	83.4081	39.9103	17.9372
po0225	Holcus lanatus	Poaceae	Poorter et al. (1995)	Plant Soil 171: 217-227	0.01309	0.00672	0.01532	0.03512	0.3726	0.1913	0.4361	4	7.62332	66.8161	91.4798
po1848	Erysimum cheiranthoides	Brassicaceae	Meziane & Shipley (1999)	Funct. Ecol. 13: 611-622	0.0175	0.0033	0.0145	0.0352	0.506	0.084	0.41	4	48.8789	13.4529	86.5471
po1712	Acorus calamus	Acoraceae	Meziane & Shipley (1999)	Funct. Ecol. 13: 611-622	0.0176	0.0029	0.015	0.0354	0.504	0.079	0.417	4	47.5336	11.2108	88.7892
po0660	Eucalyptus pauciflora	Myrtaceae	Loveys et al. (2002)	Plant Cell Environ. 25: 975-988	0.02412	0.00248	0.00888	0.03548	0.6797	0.07	0.2504	4	95.0673	7.17489	28.6996
po0073	Rumex crispus	Polygonaceae	Poorter & Remkes (1990)	Oecologia 83: 553-559	0.02328	0.00361	0.00868	0.03556	0.6545	0.1014	0.244	4	89.6861	21.5247	26.009
po0656	Eucalyptus delegatensis	Myrtaceae	Loveys et al. (2002)	Plant Cell Environ. 25: 975-988	0.02375	0.00332	0.0087	0.03577	0.664	0.0927	0.2432	4	92.8251	17.0404	25.5605
po0224	Holcus lanatus	Poaceae	Poorter & Pothmann (1992)	New Phytol. 120: 159-166	0.01597	0.00892	0.0109	0.03579	0.4462	0.2492	0.3047	4	24.2152	80.7175	47.9821
po2042	Poa pratensis	Poaceae	Meziane & Shipley (1999)	Funct. Ecol. 13: 611-622	0.0181	0.007	0.0109	0.036	0.492	0.19	0.318	4	41.704	65.4709	51.1211
po2496	Aegilops crassa	Poaceae	Villar et al. (2005)	Plant Soil 272: 11-27	0.01747	0.00483	0.01389	0.036	0.483	0.133	0.384	4	40.3587	36.3229	78.9238
po1257	Picea glauca	Pinaceae	Brown & Higginbotham (1986)	Tree Physiol. 2: 223-232	0.016	0.002	0.018	0.036	0.4444	0.0556	0.5	4	22.4215	2.69058	96.861
po2439	Aegilops geniculata	Poaceae	Villar et al. (2005)	Plant Soil 272: 11-27	0.01155	0.00509	0.01939	0.036	0.321	0.141	0.538	4	2.69058	38.565	98.6547
po1444	Bromus hordeaceus	Poaceae	Garnier et al. (1989)	Oecologia 79: 542-550	0.01895	0.00756	0.00954	0.03605	0.5255	0.2097	0.2647	4	56.0538	72.6457	34.5291
mp0073	Viburnum lantana	Adoxaceae	Sack (2004)	Oikos 107: 110-127	0.0229	0.00816	0.00502	0.03607	0.635	0.226	0.139	4	82.5112	76.6816	4.03587
po0327	Deschampsia flexuosa	Poaceae	Poorter (1993)	Vegetatio 104/105: 77-97	0.01726	0.0065	0.01257	0.03633	0.4749	0.179	0.346	4	34.9776	56.9507	64.574
mp0074	Impatiens parviflora	Balsaminaceae	Corre (1983b)	Acta Bot. Neerl. 32: 185-202	0.02111	0.01056	0.00473	0.0364	0.58	0.29	0.13	4	69.9552	90.583	2.69058
po0275	Festuca ovina	Poaceae	Poorter (1993)	Vegetatio 104/105: 77-97	0.01565	0.00663	0.01429	0.03657	0.428	0.1813	0.3908	4	17.4888	58.296	81.6143
po1716	Acorus calamus	Acoraceae	Meziane & Shipley (1999)	Funct. Ecol. 13: 611-622	0.0206	0.0037	0.0123	0.0366	0.572	0.102	0.326	4	69.5067	21.9731	54.7085
po1596	Picea mariana	Pinaceae	Reich et al. (1998c)	Funct. Ecol. 12: 327-338	0.02684	0.00277	0.00701	0.03663	0.7328	0.0757	0.1915	4	98.6547	9.41704	12.5561
mp0075	Deschampsia flexuosa	Poaceae	Poorter (1993)	Vegetatio 104/105: 77-97	0.01626	0.00576	0.01462	0.03663	0.444	0.157	0.399	4	21.9731	44.3946	83.4081
po0469	Hordeum murinum	Poaceae	Garnier (1992)	J. Ecol. 80: 665-675	0.01767	0.00673	0.01227	0.03667	0.4818	0.1836	0.3346	4	39.9103	60.9865	59.1928
po2649	Picea abies	Pinaceae	Zurbriggen et al. (2013)	Plant Ecol. 214: 385-396	0.01395	0.01132	0.0116	0.03687	0.3785	0.3069	0.3146	4	8.52018	92.8251	49.3274
po1890	Pilosella aurantiaca	Asteraceae	Meziane & Shipley (1999)	Funct. Ecol. 13: 611-622	0.0205	0.0026	0.0139	0.0369	0.586	0.07	0.343	4	72.6457	6.72646	63.6771
po0448	Brachypodium phoenicoides	Poaceae	Garnier (1992)	J. Ecol. 80: 665-675	0.01562	0.00932	0.01203	0.03697	0.4224	0.2521	0.3255	4	16.5919	83.4081	53.8117
po0419	Alnus glutinosa	Betulaceae	Poorter (1993)	Vegetatio 104/105: 77-97	0.0204	0.00486	0.01177	0.03703	0.5507	0.1314	0.3179	4	61.435	35.426	50.6726
po0552	Arabidopsis thaliana	Brassicaceae	D. Tholen (unpubl)	Unpublished	0.02449	0.00557	0.00705	0.0371	0.66	0.15	0.19	4	91.0314	42.1525	11.6592
po1774	Carex crinita	Cyperaceae	Meziane & Shipley (1999)	Funct. Ecol. 13: 611-622	0.0148	0.0123	0.0101	0.0371	0.402	0.33	0.267	4	13.4529	95.5157	34.9776
po0356	Cynosurus cristatus	Poaceae	Poorter & Remkes (1990)	Oecologia 83: 553-559	0.01739	0.00659	0.01333	0.03731	0.4662	0.1767	0.3572	4	30.4933	55.157	70.4036
po2216	Schizachyrium scoparium	Poaceae	McKenna & Shipley (1999)	EcoScience 6: 286-296	0.0142	0.011	0.0123	0.0374	0.38	0.29	0.33	4	9.86547	89.6861	56.9507
mp0076	Phalaris arundinacea	Poaceae	Taub (2002)	Can. J. Bot. 80: 34-41	0.02321	0.00744	0.00683	0.03749	0.619	0.199	0.182	4	78.9238	69.5067	10.3139
mp0077	Viburnum lantana	Adoxaceae	Sack & Grubb (2002)	Oecologia 131: 175-185	0.01716	0.0144	0.00604	0.0376	0.456	0.383	0.161	4	27.3543	99.1031	6.27803
po2312	Phleum pratense	Poaceae	McKenna & Shipley (1999)	EcoScience 6: 286-296	0.0175	0.0062	0.0139	0.0376	0.47	0.16	0.37	4	33.1839	46.1883	74.4395
po0644	Achillea millefolium	Asteraceae	Loveys et al. (2002)	Plant Cell Environ. 25: 975-988	0.01762	0.00407	0.01607	0.03775	0.4667	0.1077	0.4256	4	31.8386	25.1121	90.583
po0386	Carex diandra	Cyperaceae	Poorter (1993)	Vegetatio 104/105: 77-97	0.01324	0.00794	0.01675	0.03793	0.3492	0.2092	0.4416	4	4.93274	72.1973	92.8251
po1807	Cichorium intybus	Asteraceae	Meziane & Shipley (1999)	Funct. Ecol. 13: 611-622	0.0188	0.0028	0.0167	0.0383	0.475	0.084	0.44	4	35.426	13.0045	91.9283
po1711	Acorus calamus	Acoraceae	Meziane & Shipley (1999)	Funct. Ecol. 13: 611-622	0.0235	0.0011	0.0139	0.0385	0.557	0.074	0.369	4	63.2287	8.96861	73.5426
po2172	Glyceria canadensis	Poaceae	Shipley (2002)	Funct. Ecol. 16: 682-689	0.01792	0.01198	0.00872	0.03862	0.4935	0.2862	0.2204	4	43.0493	88.7892	19.2825
po2271	Hieracium scabrum	Asteraceae	McKenna & Shipley (1999)	EcoScience 6: 286-296	0.0195	0.0051	0.0141	0.0387	0.5	0.13	0.37	4	44.843	34.0807	73.991
po1737	Elymus repens	Poaceae	Meziane & Shipley (1999)	Funct. Ecol. 13: 611-622	0.0165	0.0086	0.0137	0.0388	0.426	0.223	0.351	4	17.0404	75.7848	68.6099
po0391	Brachypodium pinnatum	Poaceae	Poorter & Remkes (1990)	Oecologia 83: 553-559	0.01813	0.00999	0.01075	0.03888	0.4665	0.2569	0.2766	4	30.9417	84.7534	38.565
po0287	Eucalyptus grandis	Myrtaceae	Kirschbaum et al. (1992)	Aust. J. Plant Physiol. 19: 55-66	0.0249	0.00389	0.01012	0.0389	0.64	0.1	0.26	4	84.7534	21.0762	32.7354
po0408	Anthriscus sylvestris	Apiaceae	Poorter & Remkes (1990)	Oecologia 83: 553-559	0.0218	0.00709	0.0101	0.03899	0.5591	0.1819	0.259	4	65.0224	58.7444	31.8386
po2069	Prunella vulgaris	Lamiaceae	Meziane & Shipley (1999)	Funct. Ecol. 13: 611-622	0.023	0.0024	0.0135	0.039	0.565	0.062	0.373	4	65.9193	4.03587	75.3363
po2466	Aegilops juvenalis	Poaceae	Villar et al. (2005)	Plant Soil 272: 11-27	0.01755	0.0051	0.01608	0.039	0.453	0.132	0.415	4	25.5605	35.8744	88.3408
po0254	Galinsoga parviflora	Asteraceae	Poorter & Remkes (1990)	Oecologia 83: 553-559	0.02556	0.00475	0.00884	0.03915	0.6528	0.1214	0.2257	4	89.2377	32.7354	20.1794
po0844	Hakea gibbosa	Proteaceae	Wright & Westoby (1999)	J. Ecol. 87: 85-97	0.02522	0.00921	0.00479	0.03921	0.64	0.23	0.12	4	85.2018	77.13	2.24215
mp0078	Chenopodium album	Amaranthaceae	Causin & Wulff (2003)	Can. J. Bot. 81: 152-163	0.02097	0.01046	0.00778	0.03921	0.535	0.267	0.198	4	58.296	87.4439	13.9013
po2245	Calamagrostis canadensis	Poaceae	McKenna & Shipley (1999)	EcoScience 6: 286-296	0.0161	0.007	0.0162	0.0393	0.41	0.18	0.41	4	14.3498	57.3991	86.9955
mp0079	Urtica dioica	Urticaceae	Corre (1983b)	Acta Bot. Neerl. 32: 185-202	0.02124	0.01481	0.00335	0.0394	0.539	0.376	0.085	4	59.1928	98.2063	0
po2237	Bromus inermis	Poaceae	McKenna & Shipley (1999)	EcoScience 6: 286-296	0.0201	0.0052	0.0142	0.0394	0.51	0.13	0.36	4	50.2242	34.5291	70.852
mp0080	Viburnum lantana	Adoxaceae	Sack & Grubb (2002)	Oecologia 131: 175-185	0.01793	0.01513	0.00644	0.0395	0.454	0.383	0.163	4	26.4574	98.6547	6.72646
po2115	Silene vulgaris	Caryophyllaceae	Meziane & Shipley (1999)	Funct. Ecol. 13: 611-622	0.0252	0.0048	0.0095	0.0395	0.635	0.121	0.244	4	82.9596	32.287	26.9058
po1581	Larix laricina	Pinaceae	Reich et al. (1998c)	Funct. Ecol. 12: 327-338	0.02703	0.00383	0.00899	0.03985	0.6784	0.0961	0.2255	4	94.6188	18.3857	19.7309
po2182	Achillea millefolium	Asteraceae	Shipley (2002)	Funct. Ecol. 16: 682-689	0.02691	0.0039	0.0091	0.03991	0.6387	0.1131	0.2482	4	83.8565	27.3543	28.2511
po1537	Trifolium angustifolium	Fabaceae	Maranon & Grubb (1993)	Funct. Ecol. 7: 591-599	0.02	0.0072	0.0128	0.04	0.5	0.18	0.32	4	45.2915	57.8475	51.5695
mp0081	Rhamnus cathartica	Rhamnaceae	Grubb et al. (1996)	J. Ecol. 84: 827-840	0.01312	0.01364	0.01324	0.04	0.328	0.341	0.331	4	3.13901	95.9641	57.8475
po0866	Grevillea striata	Proteaceae	Wright & Westoby (1999)	J. Ecol. 87: 85-97	0.02403	0.00651	0.00953	0.04008	0.6	0.16	0.24	4	75.3363	47.0852	23.3184
po0089	Pimpinella saxifraga	Apiaceae	Poorter & Remkes (1990)	Oecologia 83: 553-559	0.02122	0.00551	0.01348	0.04021	0.5277	0.1371	0.3352	4	56.5022	37.2197	60.5381
po0852	Acacia acuminata	Fabaceae	Wright & Westoby (1999)	J. Ecol. 87: 85-97	0.01656	0.01216	0.01161	0.04033	0.41	0.3	0.29	4	14.7982	91.4798	42.6009
po2198	Oenothera biennis	Onagraceae	Shipley (2002)	Funct. Ecol. 16: 682-689	0.02978	0.00213	0.00844	0.04034	0.7313	0.0567	0.2119	4	98.2063	3.13901	16.1435
po2165	Phleum pratense	Poaceae	Shipley (2002)	Funct. Ecol. 16: 682-689	0.01585	0.0077	0.0168	0.04035	0.3951	0.1872	0.4177	4	12.5561	63.6771	89.2377
po1044	Festuca pratensis	Poaceae	Van der Werf et al. (1998)	Inherent Variation in Plant Growth, pp. 489-502	0.02021	0.009	0.01114	0.04036	0.5017	0.2259	0.2724	4	46.1883	76.2332	36.7713
po1566	Betula papyrifera	Betulaceae	Reich et al. (1998c)	Funct. Ecol. 12: 327-338	0.027	0.00416	0.0093	0.04046	0.6673	0.1028	0.2299	4	93.722	22.87	20.6278
po0804	Hovea acutifolia	Fabaceae	Wright & Westoby (1999)	J. Ecol. 87: 85-97	0.02259	0.01016	0.00775	0.0405	0.56	0.25	0.19	4	65.4709	82.0628	12.1076
po2654	Pinus mugo	Pinaceae	Zurbriggen et al. (2013)	Plant Ecol. 214: 385-396	0.01978	0.01225	0.00852	0.04055	0.4879	0.3022	0.21	4	40.8072	91.9283	15.6951
po2286	Lobelia cardinalis	Campanulaceae	McKenna & Shipley (1999)	EcoScience 6: 286-296	0.0194	0.0116	0.0097	0.0407	0.48	0.29	0.24	4	37.6682	90.1345	23.7668
po0817	Stenocarpus sinuatus	Proteaceae	Wright & Westoby (1999)	J. Ecol. 87: 85-97	0.02835	0.0055	0.00695	0.0408	0.69	0.13	0.17	4	95.5157	34.9776	8.52018
mp0082	Eucalyptus grandis	Myrtaceae	Doley (1978)	Aust. J. Plant Physiol. 5: 723-738	0.02273	0.01222	0.00594	0.0409	0.556	0.299	0.145	4	62.7803	91.0314	4.4843
mp0083	Thelycrania sanguinea	Cornaceae	Grubb et al. (1996)	J. Ecol. 84: 827-840	0.02136	0.01017	0.00947	0.041	0.521	0.248	0.231	4	54.2601	80.2691	21.9731
po1250	Picea glauca	Pinaceae	Brown & Higginbotham (1986)	Tree Physiol. 2: 223-232	0.027	0.003	0.011	0.041	0.6585	0.0732	0.2683	4	90.583	8.52018	35.8744
po0206	Hypericum perforatum	Hypericaceae	Poorter & Remkes (1990)	Oecologia 83: 553-559	0.0236	0.00433	0.01348	0.04141	0.5699	0.1045	0.3256	4	67.2646	24.6637	54.2601
po0816	Senna aciphylla	Fabaceae	Wright & Westoby (1999)	J. Ecol. 87: 85-97	0.01884	0.004	0.01866	0.0415	0.45	0.1	0.45	4	24.6637	19.2825	94.1704
mp0084	Lonchocarpus latifolius	Fabaceae	Kitajima (1994)	Oecologia 98: 419-428	0.01522	0.01718	0.00911	0.04151	0.367	0.414	0.219	4	7.17489	99.5516	18.8341
mp0085	Chenopodium album	Amaranthaceae	Causin & Wulff (2003)	Can. J. Bot. 81: 152-163	0.02176	0.01075	0.00906	0.04157	0.523	0.259	0.218	4	54.7085	85.2018	18.3857
po1903	Hordeum jubatum	Poaceae	Meziane & Shipley (1999)	Funct. Ecol. 13: 611-622	0.0118	0.0064	0.0236	0.0417	0.278	0.151	0.571	4	1.34529	42.6009	99.1031
po0328	Deschampsia flexuosa	Poaceae	Poorter et al. (1995)	Plant Soil 171: 217-227	0.02006	0.00779	0.01391	0.04176	0.4804	0.1865	0.3331	4	38.565	62.7803	58.7444
po0685	Poa costiniana	Poaceae	Loveys et al. (2002)	Plant Cell Environ. 25: 975-988	0.02565	0.00397	0.01228	0.0419	0.6122	0.0947	0.2932	4	78.4753	17.4888	44.3946
po1249	Picea glauca	Pinaceae	Brown & Higginbotham (1986)	Tree Physiol. 2: 223-232	0.03	0.003	0.009	0.042	0.7143	0.0714	0.2143	4	97.3094	8.07175	17.0404
mp0086	Chenopodium album	Amaranthaceae	Causin & Wulff (2003)	Can. J. Bot. 81: 152-163	0.02163	0.01327	0.00715	0.04205	0.514	0.316	0.17	4	52.4664	93.722	9.41704
po0160	Silene dioica	Caryophyllaceae	Poorter (1993)	Vegetatio 104/105: 77-97	0.02347	0.00373	0.01489	0.04208	0.5576	0.0887	0.3537	4	63.6771	14.7982	69.5067
po0420	Alnus glutinosa	Betulaceae	Poorter (1993)	Vegetatio 104/105: 77-97	0.02088	0.00501	0.01622	0.04212	0.4958	0.1191	0.3852	4	44.3946	30.0448	79.8206
po1747	Bromus inermis	Poaceae	Meziane & Shipley (1999)	Funct. Ecol. 13: 611-622	0.0212	0.0067	0.0143	0.0422	0.494	0.165	0.34	4	43.9462	48.8789	62.3318
po1788	Leucanthemum vulgare	Asteraceae	Meziane & Shipley (1999)	Funct. Ecol. 13: 611-622	0.0247	0.0029	0.0146	0.0423	0.582	0.07	0.348	4	70.852	6.27803	66.8161
po1048	Filipendula ulmaria	Rosaceae	Van der Werf et al. (1998)	Inherent Variation in Plant Growth, pp. 489-502	0.02564	0.00486	0.012	0.0425	0.6052	0.1144	0.2804	4	76.6816	28.6996	39.9103
po2193	Elymus trachycaulus	Poaceae	Shipley (2002)	Funct. Ecol. 16: 682-689	0.01824	0.01061	0.01393	0.04278	0.43	0.2548	0.3153	4	17.9372	84.3049	50.2242
po2706	Panicum amarum	Poaceae	Taylor et al. (2010)	New Phytol. 185: 780-791	0.0254	0.01129	0.00631	0.043	0.5907	0.2627	0.1467	4	73.991	86.5471	5.38117
po1260	Picea glauca	Pinaceae	Brown & Higginbotham (1986)	Tree Physiol. 2: 223-232	0.02	0.003	0.02	0.043	0.4651	0.0698	0.4651	4	30.0448	5.38117	94.6188
po0210	Hordeum vulgare	Poaceae	Poorter & Nagel (2000)	Aust. J. Plant Physiol. 27: 595-607	0.02013	0.00406	0.01954	0.04373	0.4604	0.0927	0.4469	4	29.148	16.5919	93.722
po1851	Erysimum cheiranthoides	Brassicaceae	Meziane & Shipley (1999)	Funct. Ecol. 13: 611-622	0.0291	0.0062	0.0086	0.0439	0.664	0.138	0.198	4	93.2735	38.1166	13.4529
po1076	Luzula campestris	Juncaceae	Van der Werf et al. (1998)	Inherent Variation in Plant Growth, pp. 489-502	0.02173	0.0083	0.01392	0.04395	0.4937	0.1855	0.3208	4	43.4978	62.3318	52.0179
po2017	Plantago major	Plantaginaceae	Meziane & Shipley (1999)	Funct. Ecol. 13: 611-622	0.0284	0.005	0.0106	0.044	0.642	0.114	0.244	4	86.5471	27.8027	26.4574
po1536	Trifolium cherleri	Fabaceae	Maranon & Grubb (1993)	Funct. Ecol. 7: 591-599	0.0242	0.0044	0.0154	0.044	0.55	0.1	0.35	4	60.5381	19.7309	67.2646
po1407	Solanum lycopersicum	Solanaceae	Hurd (1974)	Ann. Bot. 38: 613-623	0.03093	0.00303	0.0103	0.04426	0.6988	0.0685	0.2327	4	96.4126	4.93274	22.4215
po1857	Erysimum cheiranthoides	Brassicaceae	Meziane & Shipley (1999)	Funct. Ecol. 13: 611-622	0.0268	0.0063	0.0112	0.0443	0.622	0.138	0.241	4	79.8206	37.6682	24.6637
po0632	Acacia aneura	Fabaceae	Loveys et al. (2002)	Plant Cell Environ. 25: 975-988	0.02592	0.00348	0.01507	0.04447	0.5828	0.0783	0.3388	4	71.3004	10.3139	61.8834
po1842	Erysimum cheiranthoides	Brassicaceae	Meziane & Shipley (1999)	Funct. Ecol. 13: 611-622	0.0277	0.0038	0.0131	0.0446	0.639	0.104	0.257	4	84.3049	24.2152	31.3901
po2282	Juncus effusus	Juncaceae	McKenna & Shipley (1999)	EcoScience 6: 286-296	0.0109	0.0035	0.0303	0.0447	0.24	0.08	0.68	4	0	11.6592	100
po0331	Deschampsia flexuosa	Poaceae	Poorter (1993)	Vegetatio 104/105: 77-97	0.01948	0.00707	0.0182	0.04475	0.4352	0.158	0.4067	4	20.1794	44.843	86.0987
po0463	Bromus ramosus	Poaceae	Garnier (1992)	J. Ecol. 80: 665-675	0.02488	0.00852	0.01145	0.04484	0.5548	0.1899	0.2553	4	62.3318	64.574	30.4933
po0421	Alnus glutinosa	Betulaceae	Poorter (1993)	Vegetatio 104/105: 77-97	0.02308	0.00494	0.01691	0.04493	0.5137	0.11	0.3764	4	51.1211	26.4574	77.5785
po2712	Oplismenus hirtellus	Poaceae	Taylor et al. (2010)	New Phytol. 185: 780-791	0.02275	0.01626	0.00599	0.045	0.5056	0.3613	0.1332	4	48.4305	97.7578	3.13901
mp0087	Euonymus europaeus	Celastraceae	Grubb et al. (1996)	J. Ecol. 84: 827-840	0.01134	0.02138	0.01229	0.045	0.252	0.475	0.273	4	0.44843	100	37.2197
po1765	Carex crinita	Cyperaceae	Meziane & Shipley (1999)	Funct. Ecol. 13: 611-622	0.0169	0.0153	0.0128	0.045	0.376	0.341	0.283	4	8.07175	96.4126	40.8072
mp0088	Fitzroya cupressoides	Cupressaceae	Lusk et al. (1997)	Oecologia 109: 49-58	0.0198	0.00817	0.01703	0.045	0.44	0.182	0.379	4	20.6278	59.1928	78.0269
po2206	Pinus banksiana	Pinaceae	Shipley (2002)	Funct. Ecol. 16: 682-689	0.0292	0.00603	0.00982	0.04505	0.6492	0.1353	0.2156	4	87.8924	36.7713	17.4888
po2197	Elymus canadensis	Poaceae	Shipley (2002)	Funct. Ecol. 16: 682-689	0.02288	0.01109	0.0111	0.04506	0.5166	0.2441	0.2393	4	53.3632	79.8206	22.87
mp0089	Elymus canadensis	Poaceae	Taub (2002)	Can. J. Bot. 80: 34-41	0.02638	0.0098	0.009	0.04518	0.584	0.217	0.199	4	71.7489	73.991	14.7982
po1706	Acorus calamus	Acoraceae	Meziane & Shipley (1999)	Funct. Ecol. 13: 611-622	0.0247	0.0052	0.0154	0.0452	0.547	0.118	0.335	4	60.0897	29.148	59.6413
po2219	Asclepias incarnata	Apocynaceae	McKenna & Shipley (1999)	EcoScience 6: 286-296	0.0175	0.0142	0.0135	0.0453	0.39	0.31	0.3	4	11.2108	93.2735	45.7399
po1000	Anthoxanthum odoratum	Poaceae	Van der Werf et al. (1998)	Inherent Variation in Plant Growth, pp. 489-502	0.02421	0.0055	0.01579	0.0455	0.5326	0.1198	0.3476	4	57.3991	30.4933	65.9193
po1130	Trisetum flavescens	Poaceae	Van der Werf et al. (1998)	Inherent Variation in Plant Growth, pp. 489-502	0.02293	0.00936	0.01336	0.04564	0.5017	0.2065	0.2918	4	46.6368	70.4036	43.4978
mp0090	Succisa pratensis	Dipsacaceae	Olff (1992)	Oecologia 89: 412-421	0.02148	0.01152	0.01273	0.04573	0.47	0.252	0.278	4	33.6323	82.9596	39.4619
po1136	Veronica scutellata	Plantaginaceae	Van der Werf et al. (1998)	Inherent Variation in Plant Growth, pp. 489-502	0.02771	0.01064	0.00757	0.04593	0.5976	0.2325	0.1699	4	74.8879	77.5785	8.07175
mp0091	Abies fraseri	Pinaceae	Sullivan & Teramura (1988)	Am. J. Bot. 75: 225-230	0.02	0.013	0.013	0.046	0.435	0.283	0.283	4	19.7309	87.8924	40.3587
po2349	Silene vulgaris	Caryophyllaceae	McKenna & Shipley (1999)	EcoScience 6: 286-296	0.0263	0.0045	0.0153	0.0461	0.57	0.1	0.33	4	67.713	20.1794	55.6054
po2037	Poa pratensis	Poaceae	Meziane & Shipley (1999)	Funct. Ecol. 13: 611-622	0.0202	0.0076	0.0183	0.0461	0.446	0.166	0.388	4	23.7668	49.7758	80.2691
po0636	Racosperma coriaceum	Fabaceae	Loveys et al. (2002)	Plant Cell Environ. 25: 975-988	0.02802	0.00678	0.01142	0.04622	0.6062	0.1467	0.2471	4	77.13	40.3587	27.8027
po0993	Agrostis stolonifera	Poaceae	Van der Werf et al. (1998)	Inherent Variation in Plant Growth, pp. 489-502	0.02064	0.01186	0.01379	0.04629	0.4561	0.2508	0.2931	4	27.8027	82.5112	43.9462
mp0092	Cirsium vulgare	Asteraceae	Pons (1977)	Acta Bot. Neerl. 26: 29-42	0.03303	0.00663	0.00677	0.04644	0.711	0.143	0.146	4	96.861	39.0135	4.93274
po0096	Phleum pratense	Poaceae	Poorter & Remkes (1990)	Oecologia 83: 553-559	0.02506	0.00795	0.01349	0.0465	0.5388	0.171	0.2902	4	58.7444	52.9148	43.0493
po2059	Polygonum lapathifolium	Polygonaceae	Meziane & Shipley (1999)	Funct. Ecol. 13: 611-622	0.0243	0.0071	0.0151	0.0465	0.514	0.15	0.335	4	52.9148	41.2556	60.0897
po0845	Hakea gibbosa	Proteaceae	Wright & Westoby (1999)	J. Ecol. 87: 85-97	0.02983	0.01238	0.00469	0.0469	0.64	0.26	0.1	4	85.6502	85.6502	0.896861
po0387	Carex diandra	Cyperaceae	Poorter (1993)	Vegetatio 104/105: 77-97	0.01716	0.00964	0.02013	0.04693	0.3657	0.2054	0.4289	4	6.72646	69.9552	91.0314
po2494	Aegilops searsii	Poaceae	Villar et al. (2005)	Plant Soil 272: 11-27	0.01869	0.00916	0.01943	0.047	0.395	0.194	0.411	4	12.1076	67.2646	87.4439
po1962	Panicum capillare	Poaceae	Meziane & Shipley (1999)	Funct. Ecol. 13: 611-622	0.02	0.0085	0.0185	0.0471	0.432	0.179	0.389	4	18.3857	56.5022	80.7175
mp0093	Deschampsia flexuosa	Poaceae	Poorter (1993)	Vegetatio 104/105: 77-97	0.02252	0.00773	0.01703	0.04728	0.476	0.164	0.36	4	36.3229	47.9821	71.3004
po0183	Lolium perenne	Poaceae	Poorter & Remkes (1990)	Oecologia 83: 553-559	0.0243	0.00891	0.01407	0.04729	0.5139	0.1885	0.2976	4	51.5695	64.1256	44.843
po0329	Deschampsia flexuosa	Poaceae	Poorter et al. (1995)	Plant Soil 171: 217-227	0.02255	0.00845	0.01638	0.04738	0.476	0.1783	0.3457	4	36.7713	56.0538	64.1256
po2126	Epilobium ciliatum	Onagraceae	Shipley (2002)	Funct. Ecol. 16: 682-689	0.0313	0.0066	0.0095	0.0474	0.6218	0.2122	0.1659	4	79.3722	73.0942	7.62332
po1812	Cichorium intybus	Asteraceae	Meziane & Shipley (1999)	Funct. Ecol. 13: 611-622	0.0262	0.0025	0.0187	0.0475	0.552	0.052	0.396	4	61.8834	1.79372	82.5112
mp0094	Viburnum opulus	Adoxaceae	Grubb et al. (1996)	J. Ecol. 84: 827-840	0.01906	0.012	0.01694	0.048	0.397	0.25	0.353	4	13.0045	81.6143	69.0583
po0102	Plantago major	Plantaginaceae	Poorter & Remkes (1990)	Oecologia 83: 553-559	0.02999	0.00619	0.01186	0.04804	0.6242	0.1289	0.2469	4	80.2691	33.1839	27.3543
po2295	Melilotus alba	Fabaceae	McKenna & Shipley (1999)	EcoScience 6: 286-296	0.0224	0.007	0.0186	0.0481	0.47	0.15	0.39	4	34.0807	40.8072	81.1659
po2276	Iris versicolor	Iridaceae	McKenna & Shipley (1999)	EcoScience 6: 286-296	0.0287	0.0003	0.019	0.0481	0.6	0.01	0.4	4	75.7848	0	83.8565
po1951	Panicum capillare	Poaceae	Meziane & Shipley (1999)	Funct. Ecol. 13: 611-622	0.0164	0.0075	0.0242	0.0481	0.331	0.161	0.509	4	4.4843	47.5336	98.2063
po1609	Pinus banksiana	Pinaceae	Reich et al. (1998c)	Funct. Ecol. 12: 327-338	0.03153	0.00577	0.0112	0.0485	0.6501	0.119	0.2309	4	88.3408	29.5964	21.0762
mp0095	Elymus riparius	Poaceae	Taub (2002)	Can. J. Bot. 80: 34-41	0.02895	0.01067	0.00904	0.04866	0.595	0.219	0.186	4	74.4395	74.4395	10.7623
po1070	Lolium perenne	Poaceae	Van der Werf et al. (1998)	Inherent Variation in Plant Growth, pp. 489-502	0.02343	0.00857	0.01671	0.04871	0.4805	0.1726	0.3469	4	39.0135	54.2601	65.0224
po2308	Phalaris arundinacea	Poaceae	McKenna & Shipley (1999)	EcoScience 6: 286-296	0.0145	0.0052	0.0291	0.0488	0.3	0.11	0.6	4	1.79372	25.5605	99.5516
mp0096	Bromus erectus	Poaceae	Muller & Garnier (1990)	Oecologia 84: 513-518	0.02573	0.00907	0.01421	0.049	0.525	0.185	0.29	4	55.6054	61.8834	42.1525
po1128	Trifolium repens	Fabaceae	Van der Werf et al. (1998)	Inherent Variation in Plant Growth, pp. 489-502	0.02221	0.01086	0.01593	0.049	0.4552	0.221	0.3238	4	26.9058	75.3363	52.9148
po0276	Festuca ovina	Poaceae	Poorter (1993)	Vegetatio 104/105: 77-97	0.02129	0.00935	0.01841	0.04905	0.4341	0.1906	0.3753	4	19.2825	65.9193	77.13
po1040	Elymus repens	Poaceae	Van der Werf et al. (1998)	Inherent Variation in Plant Growth, pp. 489-502	0.02264	0.00943	0.01714	0.04921	0.4666	0.1962	0.3372	4	31.3901	68.6099	61.435
po0114	Plantago major	Plantaginaceae	Poorter (1993)	Vegetatio 104/105: 77-97	0.03114	0.00509	0.01328	0.0495	0.629	0.1028	0.2682	4	82.0628	22.4215	35.426
mp0097	Ilex aquifolium	Aquifoliaceae	Sack (2004)	Oikos 107: 110-127	0.02804	0.01316	0.00841	0.0496	0.565	0.265	0.17	4	66.3677	86.9955	8.96861
po1752	Bromus inermis	Poaceae	Meziane & Shipley (1999)	Funct. Ecol. 13: 611-622	0.0292	0.0092	0.0112	0.0496	0.586	0.183	0.231	4	73.0942	60.5381	21.5247
po1575	Betula papyrifera	Betulaceae	Reich et al. (1998c)	Funct. Ecol. 12: 327-338	0.03449	0.00754	0.00778	0.0498	0.6924	0.1513	0.1562	4	95.9641	43.9462	5.8296
po0309	Deschampsia flexuosa	Poaceae	Poorter & Remkes (1990)	Oecologia 83: 553-559	0.02346	0.00839	0.01798	0.04983	0.4708	0.1684	0.3608	4	34.5291	51.5695	71.7489
po0458	Bromus madritensis	Poaceae	Garnier (1992)	J. Ecol. 80: 665-675	0.0251	0.00823	0.01652	0.04985	0.5036	0.165	0.3313	4	47.0852	49.3274	58.296
mp0098	Tabebuia donnell-smithii	Bignoniaceae	Huante et al. (1995b)	Funct. Ecol. 9: 849-858	0.02395	0.0083	0.01735	0.05	0.479	0.166	0.347	4	37.2197	50.2242	65.4709
mp0099	Festuca ovina	Poaceae	Poorter (1993)	Vegetatio 104/105: 77-97	0.02219	0.00957	0.01832	0.05008	0.443	0.191	0.366	4	21.5247	66.3677	72.6457
po0425	Acacia tetragonophylla	Fabaceae	Atkin et al. (1999)	Oecologia 120: 544-554	0.02406	0.00601	0.02005	0.05012	0.48	0.12	0.4	4	38.1166	31.8386	84.7534
po2227	Asclepias verticillata	Apocynaceae	McKenna & Shipley (1999)	EcoScience 6: 286-296	0.0164	0.0119	0.0221	0.0503	0.33	0.24	0.44	4	4.03587	79.3722	92.3767
po2116	Silene vulgaris	Caryophyllaceae	Meziane & Shipley (1999)	Funct. Ecol. 13: 611-622	0.0363	0.0088	0.0054	0.0505	0.738	0.169	0.093	4	99.1031	52.0179	0.44843
po1252	Picea glauca	Pinaceae	Brown & Higginbotham (1986)	Tree Physiol. 2: 223-232	0.033	0.004	0.014	0.051	0.6471	0.0784	0.2745	4	87.4439	10.7623	37.6682
po2491	Aegilops longissima	Poaceae	Villar et al. (2005)	Plant Soil 272: 11-27	0.0228	0.00958	0.01886	0.051	0.445	0.187	0.368	4	23.3184	63.2287	73.0942
po0941	Melaleuca viridiflora	Myrtaceae	Tomlinson et al. (2012, 2013)	J. Ecol. 100: 1113-1121; Ann. Bot. 112: 575-587	0.01934	0.00583	0.02583	0.051	0.3793	0.1144	0.5064	4	8.96861	28.2511	97.7578
po1948	Panicum capillare	Poaceae	Meziane & Shipley (1999)	Funct. Ecol. 13: 611-622	0.0213	0.0105	0.0197	0.0514	0.42	0.207	0.373	4	15.6951	70.852	75.7848
po0161	Silene dioica	Caryophyllaceae	Poorter (1993)	Vegetatio 104/105: 77-97	0.02932	0.00493	0.01729	0.05153	0.5689	0.0956	0.3355	4	66.8161	17.9372	60.9865
po1445	Bromus hordeaceus	Poaceae	Garnier et al. (1989)	Oecologia 79: 542-550	0.02554	0.01206	0.01424	0.05184	0.4926	0.2327	0.2747	4	42.1525	78.0269	38.1166
po1829	Deschampsia cespitosa	Poaceae	Meziane & Shipley (1999)	Funct. Ecol. 13: 611-622	0.0199	0.0105	0.0215	0.0519	0.38	0.209	0.411	4	10.3139	71.3004	87.8924
po1263	Picea glauca	Pinaceae	Brown & Higginbotham (1986)	Tree Physiol. 2: 223-232	0.027	0.004	0.021	0.052	0.5192	0.0769	0.4038	4	53.8117	9.86547	85.6502
po0492	Poa pratensis	Poaceae	Garnier (1992)	J. Ecol. 80: 665-675	0.02403	0.01224	0.01584	0.05211	0.4611	0.2348	0.304	4	29.5964	78.4753	47.5336
po0688	Poa trivialis	Poaceae	Loveys et al. (2002)	Plant Cell Environ. 25: 975-988	0.02443	0.0059	0.02188	0.05222	0.4679	0.113	0.4191	4	32.287	26.9058	89.6861
po1863	Eutrochium maculatum	Asteraceae	Meziane & Shipley (1999)	Funct. Ecol. 13: 611-622	0.0266	0.0036	0.0225	0.0526	0.534	0.07	0.396	4	57.8475	5.8296	82.9596
mp0100	Lespedeza capitata	Fabaceae	Reich et al. (2003)	New Phytol. 157: 617-631	0.03203	0.00796	0.01267	0.05266	0.608	0.151	0.241	4	78.0269	43.0493	25.1121
po1098	Poa pratensis	Poaceae	Van der Werf et al. (1998)	Inherent Variation in Plant Growth, pp. 489-502	0.02686	0.01129	0.01479	0.05293	0.5078	0.2147	0.2776	4	49.3274	73.5426	39.0135
po1597	Picea mariana	Pinaceae	Reich et al. (1998c)	Funct. Ecol. 12: 327-338	0.03316	0.00478	0.01503	0.05297	0.6261	0.0902	0.2837	4	81.6143	15.2466	41.2556
po0263	Festuca ovina	Poaceae	Poorter & Remkes (1990)	Oecologia 83: 553-559	0.02652	0.01042	0.01606	0.053	0.5004	0.1966	0.303	4	45.7399	69.0583	46.1883
po2488	Aegilops speltoides	Poaceae	Villar et al. (2005)	Plant Soil 272: 11-27	0.02195	0.01098	0.01971	0.053	0.417	0.209	0.374	4	15.2466	71.7489	76.2332
po2669	Danthonia decumbens	Poaceae	Taylor et al. (2010)	New Phytol. 185: 780-791	0.02025	0.00913	0.02362	0.053	0.3821	0.1722	0.4457	4	10.7623	53.8117	93.2735
po1880	Pilosella aurantiaca	Asteraceae	Meziane & Shipley (1999)	Funct. Ecol. 13: 611-622	0.028	0.0024	0.0227	0.0531	0.532	0.044	0.423	4	56.9507	0.896861	90.1345
mp0101	Elymus hystrix	Poaceae	Taub (2002)	Can. J. Bot. 80: 34-41	0.0313	0.01268	0.00933	0.05331	0.587	0.238	0.175	4	73.5426	78.9238	9.86547
po1018	Carex leporina	Cyperaceae	Van der Werf et al. (1998)	Inherent Variation in Plant Growth, pp. 489-502	0.02621	0.01336	0.014	0.05357	0.4898	0.2493	0.2609	4	41.2556	81.1659	34.0807
mp0102	Rumex palustris	Polygonaceae	Pons & Poorter (2014)	Front. Plant Sci. 5: 12	0.03974	0.0081	0.00581	0.05364	0.741	0.151	0.108	4	99.5516	43.4978	1.34529
po1770	Carex crinita	Cyperaceae	Meziane & Shipley (1999)	Funct. Ecol. 13: 611-622	0.019	0.0173	0.0176	0.0538	0.352	0.322	0.326	4	5.38117	95.0673	55.157
po2006	Plantago major	Plantaginaceae	Meziane & Shipley (1999)	Funct. Ecol. 13: 611-622	0.0319	0.0021	0.0197	0.0538	0.585	0.04	0.375	4	72.1973	0.44843	76.6816
po0849	Senna barclayana	Fabaceae	Wright & Westoby (1999)	J. Ecol. 87: 85-97	0.0226	0.00602	0.02522	0.05384	0.42	0.11	0.47	4	16.1435	26.009	95.0673
po1120	Succisa pratensis	Dipsacaceae	Van der Werf et al. (1998)	Inherent Variation in Plant Growth, pp. 489-502	0.036	0.00507	0.01293	0.054	0.6675	0.0915	0.241	4	94.1704	16.1435	24.2152
po1528	Leontodon longirostris	Asteraceae	Maranon & Grubb (1993)	Funct. Ecol. 7: 591-599	0.03564	0.0027	0.01566	0.054	0.66	0.05	0.29	4	91.4798	1.34529	41.704
mp0103	Viburnum opulus	Adoxaceae	Sack (2004)	Oikos 107: 110-127	0.01365	0.01882	0.02164	0.05411	0.252	0.348	0.4	4	0.896861	96.861	85.2018
po1006	Briza media	Poaceae	Van der Werf et al. (1998)	Inherent Variation in Plant Growth, pp. 489-502	0.02557	0.00886	0.01971	0.05414	0.4682	0.1663	0.3655	4	32.7354	50.6726	72.1973
po0443	Brachypodium distachyon	Poaceae	Garnier (1992)	J. Ecol. 80: 665-675	0.02466	0.01061	0.01931	0.05457	0.4518	0.1944	0.3538	4	25.1121	67.713	69.9552
po2331	Poa pratensis	Poaceae	McKenna & Shipley (1999)	EcoScience 6: 286-296	0.0214	0.0064	0.0268	0.0546	0.39	0.12	0.49	4	11.6592	31.3901	95.9641
po0560	Pistacia lentiscus	Anacardiaceae	R. R. Villar (unpubl)	Unpublished	0.03524	0.00921	0.01036	0.0548	0.643	0.168	0.189	4	86.9955	51.1211	11.2108
mp0104	Hordeum vulgare	Poaceae	Poorter & Van der Werf (1998)	In: Lambers et al.:pp. 309-336	0.02812	0.0101	0.01667	0.05489	0.512	0.184	0.304	4	50.6726	61.435	47.0852
po0597	Ficus retusa	Moraceae	R. R. Villar (unpubl)	Unpublished	0.03135	0.00571	0.01784	0.0549	0.571	0.104	0.325	4	68.6099	23.7668	53.3632
po2097	Rumex acetosa	Polygonaceae	Meziane & Shipley (1999)	Funct. Ecol. 13: 611-622	0.0345	0.004	0.0165	0.055	0.625	0.071	0.304	4	80.7175	7.62332	46.6368
po1278	Populus tremuloides	Salicaceae	Brown & Higginbotham (1986)	Tree Physiol. 2: 223-232	0.028	0.005	0.022	0.055	0.509	0.091	0.4	4	49.7758	15.6951	84.3049
mp0105	Agathis australis	Araucariaceae	Bieleski (1959)	Aust. J. Bot. 7: 279-294	0.02495	0.01952	0.01063	0.0551	0.453	0.354	0.193	4	26.009	97.3094	13.0045
po1997	Plantago lanceolata	Plantaginaceae	Meziane & Shipley (1999)	Funct. Ecol. 13: 611-622	0.0371	0.0047	0.0133	0.0551	0.661	0.085	0.254	4	92.3767	13.9013	29.5964
po0115	Plantago major	Plantaginaceae	Poorter (1993)	Vegetatio 104/105: 77-97	0.03601	0.0055	0.01388	0.0554	0.6501	0.0993	0.2506	4	88.7892	18.8341	29.148
po2300	Oenothera biennis	Onagraceae	McKenna & Shipley (1999)	EcoScience 6: 286-296	0.0368	0.0042	0.0144	0.0554	0.66	0.08	0.26	4	91.9283	12.1076	32.287
mp0106	Impatiens parviflora	Balsaminaceae	Peace & Grubb (1982)	New Phytol. 90: 127-150	0.0309	0.0101	0.0144	0.0554	0.558	0.182	0.26	4	64.574	59.6413	33.6323
po0372	Corynephorus canescens	Poaceae	Poorter & Remkes (1990)	Oecologia 83: 553-559	0.02406	0.01404	0.01751	0.0556	0.4327	0.2525	0.3149	4	18.8341	83.8565	49.7758
po1008	Bromus hordeaceus	Poaceae	Van der Werf et al. (1998)	Inherent Variation in Plant Growth, pp. 489-502	0.02471	0.00929	0.02171	0.05571	0.4419	0.165	0.3931	4	21.0762	48.4305	82.0628
po0330	Deschampsia flexuosa	Poaceae	Poorter & Pothmann (1992)	New Phytol. 120: 159-166	0.02745	0.01087	0.01741	0.05574	0.4926	0.1951	0.3123	4	42.6009	68.1614	48.4305
po2022	Plantago major	Plantaginaceae	Meziane & Shipley (1999)	Funct. Ecol. 13: 611-622	0.0316	0.0046	0.0197	0.0558	0.571	0.087	0.342	4	69.0583	14.3498	62.7803
po2033	Poa pratensis	Poaceae	Meziane & Shipley (1999)	Funct. Ecol. 13: 611-622	0.0201	0.0085	0.0272	0.0558	0.361	0.144	0.495	4	5.8296	39.4619	96.4126
po1548	Vulpia geniculata	Poaceae	Maranon & Grubb (1993)	Funct. Ecol. 7: 591-599	0.02576	0.01064	0.0196	0.056	0.46	0.19	0.35	4	28.6996	65.0224	67.713
po1449	Bromus hordeaceus	Poaceae	Garnier et al. (1989)	Oecologia 79: 542-550	0.02945	0.01231	0.0144	0.05616	0.5244	0.2192	0.2564	4	55.157	74.8879	30.9417
po0144	Origanum vulgare	Lamiaceae	Poorter & Remkes (1990)	Oecologia 83: 553-559	0.03522	0.00581	0.01527	0.0563	0.6255	0.1033	0.2712	4	81.1659	23.3184	36.3229
po0526	Hedera helix	Araliaceae	Cornelissen et al. (1996)	J. Ecol. 84: 755-765	0.03079	0.01793	0.00766	0.05639	0.546	0.3181	0.1359	4	59.6413	94.1704	3.58744
po0162	Silene dioica	Caryophyllaceae	Poorter (1993)	Vegetatio 104/105: 77-97	0.03428	0.0047	0.01771	0.05668	0.6047	0.0829	0.3124	4	76.2332	12.5561	48.8789
po1780	Carex crinita	Cyperaceae	Meziane & Shipley (1999)	Funct. Ecol. 13: 611-622	0.017	0.0167	0.023	0.0567	0.312	0.304	0.384	4	2.24215	92.3767	79.3722
po0867	Grevillea striata	Proteaceae	Wright & Westoby (1999)	J. Ecol. 87: 85-97	0.03126	0.00828	0.01718	0.05672	0.55	0.15	0.3	4	60.9865	41.704	45.2915
po2476	Aegilops caudata	Poaceae	Villar et al. (2005)	Plant Soil 272: 11-27	0.02311	0.01478	0.01868	0.057	0.409	0.261	0.33	4	13.9013	86.0987	56.5022
po1108	Ranunculus flammula	Ranunculaceae	Van der Werf et al. (1998)	Inherent Variation in Plant Growth, pp. 489-502	0.02557	0.01557	0.01593	0.05707	0.459	0.2868	0.2542	4	28.2511	89.2377	30.0448
po0818	Stenocarpus sinuatus	Proteaceae	Wright & Westoby (1999)	J. Ecol. 87: 85-97	0.04103	0.00975	0.00635	0.05713	0.72	0.17	0.11	4	97.7578	52.4664	1.79372
po0437	Avena barbata	Poaceae	Garnier (1992)	J. Ecol. 80: 665-675	0.0292	0.00996	0.01872	0.05788	0.5045	0.1721	0.3234	4	47.9821	53.3632	52.4664
po0870	Hakea dactyloides	Proteaceae	Wright & Westoby (1999)	J. Ecol. 87: 85-97	0.03393	0.00936	0.01493	0.05823	0.58	0.16	0.26	4	70.4036	46.6368	33.1839
po1982	Phleum pratense	Poaceae	Meziane & Shipley (1999)	Funct. Ecol. 13: 611-622	0.0212	0.0092	0.028	0.0583	0.363	0.159	0.478	4	6.27803	45.2915	95.5157
po0798	Eucalyptus saligna	Myrtaceae	Wright & Westoby (1999)	J. Ecol. 87: 85-97	0.03324	0.0057	0.01943	0.05836	0.57	0.1	0.33	4	68.1614	20.6278	56.0538
po1096	Poa annua	Poaceae	Van der Werf et al. (1998)	Inherent Variation in Plant Growth, pp. 489-502	0.02743	0.01057	0.02057	0.05857	0.4756	0.1768	0.3476	4	35.8744	55.6054	66.3677
po0922	Eucalyptus crebra	Myrtaceae	Tomlinson et al. (2012, 2013)	J. Ecol. 100: 1113-1121; Ann. Bot. 112: 575-587	0.02812	0.01017	0.0206	0.05889	0.4776	0.1727	0.3497	5	41.2556	46.6368	69.0583
mp0107	Juniperus communis	Cupressaceae	Grubb et al. (1996)	J. Ecol. 84: 827-840	0.03109	0.01038	0.01752	0.059	0.527	0.176	0.297	5	56.5022	48.4305	45.2915
po1281	Populus tremuloides	Salicaceae	Brown & Higginbotham (1986)	Tree Physiol. 2: 223-232	0.033	0.005	0.021	0.059	0.559	0.085	0.356	5	65.0224	13.9013	72.1973
po2254	Leucanthemum vulgare	Asteraceae	McKenna & Shipley (1999)	EcoScience 6: 286-296	0.0325	0.0047	0.0221	0.0593	0.55	0.08	0.37	5	62.7803	11.2108	79.3722
mp0108	Apeiba tibourbou	Malvaceae	Hayashida Y. & Boot R.G.A. (unpubl)	Unpublished	0.03363	0.01451	0.01086	0.05938	0.566	0.244	0.183	5	65.9193	82.0628	11.6592
po2325	Plantago major	Plantaginaceae	McKenna & Shipley (1999)	EcoScience 6: 286-296	0.0349	0.0051	0.0195	0.0594	0.59	0.09	0.33	5	72.1973	15.6951	59.1928
po2217	Schizachyrium scoparium	Poaceae	McKenna & Shipley (1999)	EcoScience 6: 286-296	0.0211	0.0185	0.0199	0.0595	0.35	0.31	0.33	5	6.27803	94.6188	60.5381
mp0109	Hopea griffithii	Dipterocarpaceae	Burslem et al. (1996)	Biotropica 28: 636-648	0.03104	0.00983	0.01865	0.05958	0.521	0.165	0.313	5	53.8117	44.843	52.4664
po1874	Pilosella aurantiaca	Asteraceae	Meziane & Shipley (1999)	Funct. Ecol. 13: 611-622	0.0416	0.0037	0.0144	0.0596	0.703	0.061	0.236	5	96.861	3.13901	22.4215
mp0110	Hopea griffithii	Dipterocarpaceae	Burslem et al. (1996)	Biotropica 28: 636-648	0.02815	0.01145	0.02004	0.05963	0.472	0.192	0.336	5	38.1166	56.9507	62.3318
po0399	Briza media	Poaceae	Poorter & Remkes (1990)	Oecologia 83: 553-559	0.02946	0.01226	0.01795	0.05966	0.4937	0.2055	0.3008	5	47.0852	63.6771	46.6368
po0592	Ficus carica	Moraceae	R. R. Villar (unpubl)	Unpublished	0.04646	0.00532	0.00801	0.0598	0.777	0.089	0.134	5	99.5516	14.7982	3.58744
po0211	Hordeum vulgare	Poaceae	Poorter & Nagel (2000)	Aust. J. Plant Physiol. 27: 595-607	0.02843	0.00665	0.02474	0.05982	0.4753	0.1112	0.4135	5	40.3587	22.4215	88.7892
po0176	Lysimachia vulgaris	Myrsinaceae	Poorter & Remkes (1990)	Oecologia 83: 553-559	0.04031	0.00949	0.01006	0.05986	0.6734	0.1585	0.1681	5	92.3767	42.1525	9.86547
po2231	Bidens frondosa	Asteraceae	McKenna & Shipley (1999)	EcoScience 6: 286-296	0.0245	0.0164	0.019	0.0599	0.41	0.27	0.32	5	13.0045	88.3408	54.7085
po1431	Senecio vulgaris	Asteraceae	Holt (1988)	J. Appl. Ecol. 25: 307-318	0.0096	0.00852	0.04164	0.06	0.16	0.142	0.694	5	0	34.0807	100
po0514	Cytisus scoparius	Fabaceae	Cornelissen et al. (1996)	J. Ecol. 84: 755-765	0.0316	0.01636	0.01228	0.06024	0.5246	0.2716	0.2038	5	55.6054	90.1345	14.7982
po2121	Betula lenta	Betulaceae	Shipley (2002)	Funct. Ecol. 16: 682-689	0.04	0.006	0.01445	0.06045	0.6626	0.1097	0.2276	5	89.6861	21.0762	20.1794
po0116	Plantago major	Plantaginaceae	Poorter et al. (1988)	Physiol. Plant. 73: 553-559	0.03455	0.00658	0.01945	0.06058	0.5703	0.1085	0.3211	5	68.6099	20.6278	55.157
po0137	Poa annua	Poaceae	Poorter & Remkes (1990)	Oecologia 83: 553-559	0.02954	0.01236	0.01874	0.06064	0.4871	0.2038	0.3091	5	45.2915	61.435	50.6726
po2655	Pinus mugo	Pinaceae	Zurbriggen et al. (2013)	Plant Ecol. 214: 385-396	0.03459	0.0126	0.01364	0.06083	0.5687	0.2071	0.2242	5	67.2646	64.574	19.7309
po1793	Leucanthemum vulgare	Asteraceae	Meziane & Shipley (1999)	Funct. Ecol. 13: 611-622	0.0329	0.0055	0.0226	0.061	0.537	0.089	0.374	5	60.5381	14.3498	80.2691
po1977	Phleum pratense	Poaceae	Meziane & Shipley (1999)	Funct. Ecol. 13: 611-622	0.0319	0.0135	0.0157	0.0611	0.523	0.222	0.255	5	54.7085	74.4395	30.0448
po2430	Phillyrea latifolia	Oleaceae	Ruiz-Robleto & Villar (2005)	Plant Biol. 7: 484-494	0.02466	0.01647	0.0202	0.06133	0.4021	0.2686	0.3293	5	12.1076	87.8924	57.8475
po1732	Elymus repens	Poaceae	Meziane & Shipley (1999)	Funct. Ecol. 13: 611-622	0.0298	0.0191	0.0125	0.0614	0.4853	0.3111	0.2036	5	43.9462	95.0673	14.3498
po2167	Plantago major	Plantaginaceae	Shipley (2002)	Funct. Ecol. 16: 682-689	0.0431	0.00533	0.01318	0.0616	0.6615	0.0819	0.2566	5	89.2377	12.1076	30.4933
po1002	Arrhenatherum elatius	Poaceae	Van der Werf et al. (1998)	Inherent Variation in Plant Growth, pp. 489-502	0.02803	0.00971	0.02388	0.06162	0.4527	0.1581	0.3892	5	28.2511	41.704	85.2018
po0432	Acacia saligna	Fabaceae	Atkin et al. (1999)	Oecologia 120: 544-554	0.02651	0.00863	0.02651	0.06166	0.43	0.14	0.43	5	19.2825	32.287	90.583
po1907	Scorzoneroides autumnalis	Asteraceae	Meziane & Shipley (1999)	Funct. Ecol. 13: 611-622	0.0331	0.006	0.0226	0.0617	0.541	0.1	0.359	5	60.9865	17.4888	73.991
po0451	Bromus erectus	Poaceae	Garnier (1992)	J. Ecol. 80: 665-675	0.02895	0.00899	0.02392	0.06186	0.468	0.1453	0.3867	5	34.0807	34.9776	84.3049
po0482	Lolium rigidum	Poaceae	Garnier (1992)	J. Ecol. 80: 665-675	0.02924	0.01004	0.02294	0.06223	0.4699	0.1614	0.3687	5	34.5291	43.4978	78.4753
po0169	Solanum lycopersicum	Solanaceae	Nagel et al. (2001)	Physiol. Plant. 111: 33-39	0.04181	0.00942	0.01119	0.06242	0.6698	0.1509	0.1792	5	91.4798	40.3587	10.7623
po1404	Solanum lycopersicum	Solanaceae	Hurd (1974)	Ann. Bot. 38: 613-623	0.04251	0.00613	0.01378	0.06242	0.681	0.0982	0.2208	5	94.1704	17.0404	17.4888
po1458	Bromus intermedius	Poaceae	Garnier et al. (1989)	Oecologia 79: 542-550	0.0326	0.01405	0.01579	0.06245	0.522	0.2251	0.2529	5	54.2601	78.0269	29.148
po2196	Asclepias incarnata	Apocynaceae	Shipley (2002)	Funct. Ecol. 16: 682-689	0.03876	0.01555	0.00845	0.06276	0.5542	0.2925	0.1533	5	64.1256	92.8251	7.17489
po0649	Achillea ptarmica	Asteraceae	Loveys et al. (2002)	Plant Cell Environ. 25: 975-988	0.0379	0.005	0.01998	0.06288	0.6027	0.0795	0.3178	5	75.3363	10.3139	54.2601
po1898	Hordeum jubatum	Poaceae	Meziane & Shipley (1999)	Funct. Ecol. 13: 611-622	0.0294	0.0158	0.0177	0.0629	0.47	0.254	0.276	5	34.9776	86.5471	37.6682
po1966	Phleum pratense	Poaceae	Meziane & Shipley (1999)	Funct. Ecol. 13: 611-622	0.0306	0.0121	0.0203	0.063	0.485	0.191	0.324	5	43.4978	56.0538	56.9507
po2012	Plantago major	Plantaginaceae	Meziane & Shipley (1999)	Funct. Ecol. 13: 611-622	0.0386	0.0044	0.0201	0.0631	0.617	0.07	0.313	5	77.5785	7.17489	52.0179
mp0111	Rubus fruticosus	Rosaceae	Sack (2004)	Oikos 107: 110-127	0.03513	0.01866	0.00933	0.06313	0.557	0.296	0.148	5	64.574	93.722	5.38117
mp0112	Panicum virgatum	Poaceae	Reich et al. (2003)	New Phytol. 157: 617-631	0.02652	0.01374	0.02291	0.06317	0.42	0.218	0.363	5	17.9372	71.3004	75.7848
po1034	Dactylis glomerata	Poaceae	Van der Werf et al. (1998)	Inherent Variation in Plant Growth, pp. 489-502	0.026	0.01286	0.02443	0.06329	0.4119	0.2044	0.3837	5	14.7982	62.3318	83.8565
mp0113	Ceiba pentandra	Malvaceae	Kitajima (1994)	Oecologia 98: 419-428	0.04159	0.01587	0.00615	0.06361	0.654	0.249	0.097	5	87.8924	83.8565	0.44843
mp0114	Abies fraseri	Pinaceae	Sullivan & Teramura (1988)	Am. J. Bot. 75: 225-230	0.026	0.016	0.022	0.064	0.406	0.25	0.344	5	12.5561	84.3049	67.2646
mp0115	Corynephorus canescens	Poaceae	Boot & Den Dubbelden (1990)	Oecologia 85: 115-121	0.02624	0.01536	0.0224	0.064	0.41	0.24	0.35	5	13.4529	81.1659	69.9552
mp0116	Bromus sterilis	Poaceae	Muller & Garnier (1990)	Oecologia 84: 513-518	0.02528	0.01568	0.02272	0.064	0.395	0.245	0.355	5	11.2108	82.5112	71.7489
mp0117	Pinus thunbergii	Pinaceae	Morikawa et al. (1976)	J. Jap. For. Soc. 58: 174-178	0.04572	0.009	0.00966	0.06438	0.71	0.14	0.15	5	97.7578	33.1839	6.27803
mp0118	Chenopodium album	Amaranthaceae	Pons & Poorter (2014)	Front. Plant Sci. 5: 12	0.03987	0.01739	0.00714	0.0644	0.619	0.27	0.111	5	78.4753	89.2377	1.34529
po0090	Pimpinella saxifraga	Apiaceae	Poorter & Remkes (1990)	Oecologia 83: 553-559	0.03449	0.00948	0.02048	0.06446	0.5351	0.1471	0.3177	5	60.0897	35.8744	53.8117
po0426	Acacia tetragonophylla	Fabaceae	Atkin et al. (1999)	Oecologia 120: 544-554	0.02841	0.00839	0.02776	0.06457	0.44	0.13	0.43	5	22.87	27.8027	90.1345
po0786	Acacia elata	Fabaceae	Wright & Westoby (1999)	J. Ecol. 87: 85-97	0.03573	0.01317	0.01573	0.06462	0.55	0.2	0.24	5	63.2287	59.1928	23.7668
po0692	Silene dioica	Caryophyllaceae	Loveys et al. (2002)	Plant Cell Environ. 25: 975-988	0.04432	0.00415	0.01615	0.06462	0.6858	0.0642	0.2499	5	95.0673	4.4843	26.9058
po2105	Silene vulgaris	Caryophyllaceae	Meziane & Shipley (1999)	Funct. Ecol. 13: 611-622	0.0352	0.0049	0.0246	0.0647	0.544	0.069	0.387	5	61.435	5.38117	84.7534
po0830	Banksia ericifolia	Proteaceae	Wright & Westoby (1999)	J. Ecol. 87: 85-97	0.03688	0.01239	0.0158	0.06506	0.57	0.19	0.24	5	67.713	55.157	23.3184
mp0119	Viburnum tinus	Adoxaceae	Sack & Grubb (2002)	Oecologia 131: 175-185	0.02555	0.02013	0.01982	0.0655	0.39	0.307	0.303	5	10.7623	94.1704	48.8789
po1727	Elymus repens	Poaceae	Meziane & Shipley (1999)	Funct. Ecol. 13: 611-622	0.0173	0.0076	0.0405	0.0655	0.285	0.126	0.589	5	1.79372	26.4574	99.5516
po0030	Trifolium repens	Fabaceae	Poorter (1993)	Vegetatio 104/105: 77-97	0.03481	0.00938	0.02136	0.06555	0.531	0.143	0.3259	5	57.3991	34.5291	57.3991
po0333	Deschampsia flexuosa	Poaceae	Poorter (1993)	Vegetatio 104/105: 77-97	0.03137	0.00973	0.02458	0.06568	0.4776	0.1481	0.3743	5	41.704	36.3229	80.7175
po2664	Eriachne aristidea	Poaceae	Taylor et al. (2010)	New Phytol. 185: 780-791	0.03316	0.01316	0.01959	0.0659	0.5031	0.1996	0.2972	5	49.3274	58.7444	45.7399
po1454	Bromus intermedius	Poaceae	Garnier et al. (1989)	Oecologia 79: 542-550	0.0317	0.01398	0.02023	0.06591	0.481	0.2121	0.3069	5	42.6009	69.0583	49.7758
po0041	Trifolium repens	Fabaceae	Poorter & Remkes (1990)	Oecologia 83: 553-559	0.02853	0.01788	0.01951	0.06593	0.4328	0.2712	0.296	5	20.6278	89.6861	44.843
po1253	Picea glauca	Pinaceae	Brown & Higginbotham (1986)	Tree Physiol. 2: 223-232	0.042	0.005	0.019	0.066	0.6364	0.0758	0.2879	5	83.4081	8.96861	42.6009
po0392	Brachypodium pinnatum	Poaceae	Poorter & Remkes (1990)	Oecologia 83: 553-559	0.03269	0.0148	0.01857	0.06606	0.4948	0.2241	0.2811	5	47.5336	76.6816	39.4619
po0495	Poa pratensis	Poaceae	Van Arendonk et al. (1997)	Plant Cell Environ. 20: 881-897	0.0343	0.0135	0.0188	0.0666	0.515	0.2027	0.2823	5	51.1211	60.9865	39.9103
mp0120	Pinus strobus	Pinaceae	Canham et al. (1996)	Can. J. For. Res. 26: 1521-1530	0.04047	0.0093	0.01696	0.06673	0.606	0.139	0.254	5	75.7848	31.8386	29.5964
po2263	Pilosella aurantiaca	Asteraceae	McKenna & Shipley (1999)	EcoScience 6: 286-296	0.0316	0.0006	0.0346	0.0668	0.47	0.01	0.52	5	35.426	0	97.7578
mp0121	Hedera helix	Araliaceae	Sack & Grubb (2002)	Oecologia 131: 175-185	0.0291	0.02119	0.01661	0.0669	0.435	0.317	0.248	5	21.0762	95.5157	26.009
po1757	Bromus inermis	Poaceae	Meziane & Shipley (1999)	Funct. Ecol. 13: 611-622	0.0305	0.0102	0.0263	0.0669	0.454	0.155	0.392	5	29.148	40.8072	85.6502
po0906	Brachylaena discolor	Asteraceae	Tomlinson et al. (2012, 2013)	J. Ecol. 100: 1113-1121; Ann. Bot. 112: 575-587	0.0451	0.0041	0.0178	0.067	0.6731	0.0611	0.2657	5	91.9283	3.58744	34.5291
po2482	Aegilops comosa	Poaceae	Villar et al. (2005)	Plant Soil 272: 11-27	0.02779	0.01585	0.02369	0.067	0.413	0.235	0.352	5	15.6951	80.2691	70.852
po2485	Amblyopyrum muticum	Poaceae	Villar et al. (2005)	Plant Soil 272: 11-27	0.02479	0.01408	0.02811	0.067	0.37	0.21	0.42	5	8.96861	67.2646	89.6861
po0464	Bromus ramosus	Poaceae	Garnier (1992)	J. Ecol. 80: 665-675	0.03585	0.01271	0.01852	0.06708	0.5345	0.1894	0.2761	5	59.1928	53.8117	38.1166
mp0122	Holcus lanatus	Poaceae	Poorter et al. (1995)	Plant Soil 171: 217-227	0.02143	0.0093	0.03667	0.0674	0.318	0.138	0.544	5	3.58744	31.3901	98.6547
po0555	Pistacia terebinthus	Anacardiaceae	R. R. Villar (unpubl)	Unpublished	0.03378	0.01273	0.02119	0.0677	0.499	0.188	0.313	5	47.9821	52.9148	52.9148
po0673	Plantago euryphylla	Plantaginaceae	Loveys et al. (2002)	Plant Cell Environ. 25: 975-988	0.05112	0.00242	0.01443	0.06797	0.7521	0.0356	0.2124	5	99.1031	0.44843	15.6951
mp0123	Juniperus communis	Cupressaceae	Grubb et al. (1996)	J. Ecol. 84: 827-840	0.03726	0.01489	0.01584	0.068	0.548	0.219	0.233	5	62.3318	72.1973	21.5247
po1266	Picea glauca	Pinaceae	Brown & Higginbotham (1986)	Tree Physiol. 2: 223-232	0.035	0.003	0.03	0.068	0.5147	0.0441	0.4412	5	50.6726	2.24215	93.2735
po2002	Plantago lanceolata	Plantaginaceae	Meziane & Shipley (1999)	Funct. Ecol. 13: 611-622	0.038	0.0048	0.0255	0.0683	0.571	0.07	0.358	5	69.0583	6.27803	73.0942
mp0124	Juniperus procera	Cupressaceae	Sharew et al. (1996)	Tree Physiol. 16: 617-626	0.0365	0.0138	0.0181	0.0684	0.534	0.202	0.265	5	58.7444	60.5381	33.6323
po0373	Corynephorus canescens	Poaceae	Poorter & Remkes (1990)	Oecologia 83: 553-559	0.02875	0.01918	0.02062	0.06855	0.4194	0.2799	0.3008	5	17.4888	92.3767	47.0852
po1987	Plantago lanceolata	Plantaginaceae	Meziane & Shipley (1999)	Funct. Ecol. 13: 611-622	0.0483	0.0038	0.0166	0.0687	0.69	0.069	0.241	5	95.9641	5.8296	24.2152
mp0125	Juniperus procera	Cupressaceae	Sharew et al. (1996)	Tree Physiol. 16: 617-626	0.0338	0.0169	0.018	0.0687	0.492	0.246	0.262	5	46.6368	82.9596	32.7354
po0332	Deschampsia flexuosa	Poaceae	Poorter et al. (1995)	Plant Soil 171: 217-227	0.03201	0.01342	0.02356	0.069	0.464	0.1945	0.3415	5	32.287	58.296	64.574
po2479	Aegilops uniaristata	Poaceae	Villar et al. (2005)	Plant Soil 272: 11-27	0.0248	0.01418	0.03038	0.069	0.358	0.204	0.438	5	6.72646	61.8834	91.4798
po2046	Polygonum lapathifolium	Polygonaceae	Meziane & Shipley (1999)	Funct. Ecol. 13: 611-622	0.0448	0.0085	0.0161	0.0694	0.642	0.121	0.237	5	84.7534	25.1121	22.87
po1122	Taraxacum officinale	Asteraceae	Van der Werf et al. (1998)	Inherent Variation in Plant Growth, pp. 489-502	0.039	0.00377	0.02695	0.06972	0.5478	0.0539	0.3984	5	61.8834	2.69058	87.4439
po0686	Poa costiniana	Poaceae	Loveys et al. (2002)	Plant Cell Environ. 25: 975-988	0.03963	0.0098	0.02042	0.06985	0.5674	0.1403	0.2923	5	66.8161	33.6323	44.3946
po0357	Cynosurus cristatus	Poaceae	Poorter & Remkes (1990)	Oecologia 83: 553-559	0.0323	0.01182	0.02603	0.07015	0.4605	0.1685	0.371	5	31.3901	46.1883	79.8206
mp0126	Juniperus procera	Cupressaceae	Sharew et al. (1996)	Tree Physiol. 16: 617-626	0.0368	0.0146	0.0188	0.0702	0.524	0.208	0.268	5	55.157	65.4709	35.8744
mp0127	Alnus glutinosa	Betulaceae	Poorter (1993)	Vegetatio 104/105: 77-97	0.03637	0.00897	0.0251	0.07045	0.516	0.127	0.356	5	52.0179	26.9058	72.6457
po2666	Phragmites australis	Poaceae	Taylor et al. (2010)	New Phytol. 185: 780-791	0.03155	0.02728	0.01168	0.0705	0.4475	0.3869	0.1656	5	24.6637	98.6547	8.52018
po0226	Holcus lanatus	Poaceae	Poorter et al. (1995)	Plant Soil 171: 217-227	0.02597	0.01225	0.03244	0.07065	0.3675	0.1734	0.4591	5	8.52018	47.0852	94.1704
po0645	Achillea millefolium	Asteraceae	Loveys et al. (2002)	Plant Cell Environ. 25: 975-988	0.04297	0.00925	0.01853	0.07075	0.6073	0.1307	0.262	5	76.6816	28.2511	32.287
mp0128	Hopea griffithii	Dipterocarpaceae	Burslem et al. (1996)	Biotropica 28: 636-648	0.03771	0.01177	0.02141	0.07088	0.532	0.166	0.302	5	57.8475	45.7399	47.9821
po0191	Lolium perenne	Poaceae	Poorter (1993)	Vegetatio 104/105: 77-97	0.03345	0.01158	0.02596	0.07098	0.4712	0.1632	0.3657	5	37.6682	43.9462	77.5785
mp0129	Euonymus europaeus	Celastraceae	Grubb et al. (1996)	J. Ecol. 84: 827-840	0.01605	0.02911	0.02584	0.071	0.226	0.41	0.364	5	0.44843	99.1031	76.2332
po1088	Phalaris arundinacea	Poaceae	Van der Werf et al. (1998)	Inherent Variation in Plant Growth, pp. 489-502	0.03164	0.01321	0.02614	0.071	0.4496	0.1859	0.3645	5	26.4574	51.5695	76.6816
po2028	Poa pratensis	Poaceae	Meziane & Shipley (1999)	Funct. Ecol. 13: 611-622	0.0328	0.0136	0.025	0.0714	0.46	0.192	0.349	5	30.4933	56.5022	68.1614
po2208	Pinus aristata	Pinaceae	Shipley (2002)	Funct. Ecol. 16: 682-689	0.04541	0.01184	0.01444	0.07169	0.637	0.1653	0.1977	5	83.8565	45.2915	13.4529
po0640	Acacia melanoxylon	Fabaceae	Loveys et al. (2002)	Plant Cell Environ. 25: 975-988	0.03512	0.00982	0.02697	0.0719	0.4884	0.1365	0.3751	5	45.7399	30.9417	81.1659
po2272	Hieracium scabrum	Asteraceae	McKenna & Shipley (1999)	EcoScience 6: 286-296	0.0352	0.0067	0.0299	0.0719	0.49	0.09	0.42	5	46.1883	15.2466	89.2377
mp0130	Abies fraseri	Pinaceae	Sullivan & Teramura (1988)	Am. J. Bot. 75: 225-230	0.026	0.024	0.022	0.072	0.361	0.333	0.306	5	7.62332	95.9641	49.3274
po1547	Bromus hordeaceus	Poaceae	Maranon & Grubb (1993)	Funct. Ecol. 7: 591-599	0.03312	0.01296	0.02592	0.072	0.46	0.18	0.36	5	30.9417	49.7758	74.8879
po2161	Melilotus alba	Fabaceae	Shipley (2002)	Funct. Ecol. 16: 682-689	0.0421	0.01178	0.0182	0.07208	0.6318	0.1455	0.2227	5	81.6143	35.426	19.2825
po2717	Bouteloua gracilis	Poaceae	Detling et al. (1979)	Oecologia 41: 127-134	0.02788	0.01985	0.02468	0.0724	0.385	0.2741	0.3409	5	10.3139	91.0314	64.1256
po0824	Angophora floribunda	Myrtaceae	Wright & Westoby (1999)	J. Ecol. 87: 85-97	0.04074	0.0056	0.02616	0.0725	0.56	0.08	0.36	5	65.4709	11.6592	74.4395
po0310	Deschampsia flexuosa	Poaceae	Poorter & Remkes (1990)	Oecologia 83: 553-559	0.03424	0.01337	0.0249	0.07251	0.4722	0.1844	0.3434	5	38.565	50.6726	65.9193
po1582	Larix laricina	Pinaceae	Reich et al. (1998c)	Funct. Ecol. 12: 327-338	0.05088	0.00818	0.01376	0.07282	0.6988	0.1123	0.1889	5	96.4126	22.87	12.1076
po1042	Festuca ovina	Poaceae	Van der Werf et al. (1998)	Inherent Variation in Plant Growth, pp. 489-502	0.03209	0.01264	0.02813	0.07286	0.4316	0.1758	0.3926	5	20.1794	47.9821	86.0987
mp0131	Danthonia decumbens	Poaceae	Franzaring et al. (2000)	Env. Exp. Bot. 44: 39-48	0.0213	0.01638	0.03523	0.0729	0.292	0.225	0.483	5	2.24215	77.5785	95.9641
po1116	Stellaria graminea	Caryophyllaceae	Van der Werf et al. (1998)	Inherent Variation in Plant Growth, pp. 489-502	0.04193	0.01921	0.01179	0.07293	0.5839	0.2501	0.166	5	71.3004	85.2018	8.96861
po1086	Myosotis laxa	Boraginaceae	Van der Werf et al. (1998)	Inherent Variation in Plant Growth, pp. 489-502	0.04614	0.00893	0.01793	0.073	0.6317	0.1214	0.2469	5	81.1659	25.5605	25.5605
po0512	Cornus sanguinea	Cornaceae	Cornelissen et al. (1996)	J. Ecol. 84: 755-765	0.05052	0.015	0.00786	0.07338	0.6885	0.2044	0.1071	5	95.5157	62.7803	0.896861
po0479	Lolium perenne	Poaceae	Garnier (1992)	J. Ecol. 80: 665-675	0.03456	0.01309	0.02582	0.07342	0.4707	0.1783	0.3517	5	37.2197	49.3274	70.4036
po2449	Aegilops cylindrica	Poaceae	Villar et al. (2005)	Plant Soil 272: 11-27	0.03423	0.01838	0.02104	0.074	0.465	0.25	0.286	5	32.7354	84.7534	41.704
po2356	Solidago canadensis	Asteraceae	McKenna & Shipley (1999)	EcoScience 6: 286-296	0.0423	0.0177	0.0144	0.0744	0.57	0.24	0.19	5	68.1614	81.6143	12.5561
po1972	Phleum pratense	Poaceae	Meziane & Shipley (1999)	Funct. Ecol. 13: 611-622	0.0317	0.0131	0.03	0.0747	0.419	0.175	0.406	5	17.0404	47.5336	88.3408
po0536	Ligustrum vulgare	Oleaceae	Cornelissen et al. (1996)	J. Ecol. 84: 755-765	0.04835	0.01414	0.01251	0.07499	0.6447	0.1885	0.1668	5	85.6502	53.3632	9.41704
po1104	Prunella vulgaris	Lamiaceae	Van der Werf et al. (1998)	Inherent Variation in Plant Growth, pp. 489-502	0.04871	0.00286	0.02343	0.075	0.6467	0.0382	0.3151	5	86.0987	0.896861	53.3632
po2255	Leucanthemum vulgare	Asteraceae	McKenna & Shipley (1999)	EcoScience 6: 286-296	0.0442	0.0053	0.0264	0.0759	0.58	0.07	0.35	5	69.9552	6.72646	69.5067
mp0132	Viburnum lantana	Adoxaceae	Grubb et al. (1996)	J. Ecol. 84: 827-840	0.03405	0.01452	0.02744	0.076	0.448	0.191	0.361	5	25.1121	55.6054	75.3363
po1398	Solanum lycopersicum	Solanaceae	Hurd (1974)	Ann. Bot. 38: 613-623	0.04938	0.00979	0.01689	0.07606	0.6492	0.1287	0.2221	5	86.5471	27.3543	18.8341
mp0133	Ventenata dubia	Poaceae	James (2008)	Plant Soil 310: 201-210	0.03368	0.01257	0.02994	0.07619	0.442	0.165	0.393	5	23.3184	44.3946	86.5471
po0277	Festuca ovina	Poaceae	Poorter (1993)	Vegetatio 104/105: 77-97	0.035	0.01535	0.02605	0.0764	0.4581	0.2009	0.3409	5	29.5964	59.6413	63.6771
po0427	Acacia tetragonophylla	Fabaceae	Atkin et al. (1999)	Oecologia 120: 544-554	0.03262	0.01062	0.03338	0.07662	0.43	0.14	0.44	5	19.7309	32.7354	91.9283
po2106	Silene vulgaris	Caryophyllaceae	Meziane & Shipley (1999)	Funct. Ecol. 13: 611-622	0.0478	0.0069	0.0226	0.0773	0.625	0.091	0.284	5	79.8206	16.1435	40.3587
po0288	Eucalyptus grandis	Myrtaceae	Kirschbaum et al. (1992)	Aust. J. Plant Physiol. 19: 55-66	0.05046	0.00776	0.01941	0.07762	0.65	0.1	0.25	5	86.9955	18.3857	28.2511
po2130	Tanacetum vulgare	Asteraceae	Shipley (2002)	Funct. Ecol. 16: 682-689	0.04685	0.01235	0.01855	0.07775	0.5661	0.1355	0.2984	5	66.3677	30.0448	46.1883
po2120	Agrostis gigantea	Poaceae	Shipley (2002)	Funct. Ecol. 16: 682-689	0.03085	0.01715	0.02995	0.07795	0.4	0.2331	0.3669	5	11.6592	79.8206	78.0269
po0638	Racosperma coriaceum	Fabaceae	Loveys et al. (2002)	Plant Cell Environ. 25: 975-988	0.04638	0.02146	0.01014	0.07798	0.5948	0.2752	0.13	5	73.991	91.9283	3.13901
po0207	Hypericum perforatum	Hypericaceae	Poorter & Remkes (1990)	Oecologia 83: 553-559	0.04176	0.00946	0.02691	0.07813	0.5346	0.121	0.3444	5	59.6413	24.2152	67.713
po0163	Silene dioica	Caryophyllaceae	Poorter (1993)	Vegetatio 104/105: 77-97	0.04549	0.00659	0.02613	0.07822	0.5816	0.0843	0.3341	5	70.4036	13.0045	61.435
mp0134	Betula pubescens	Betulaceae	Portsmuth & Niinemets (2007)	Funct. Ecol. 21: 61-77	0.03251	0.01848	0.02739	0.07838	0.415	0.236	0.349	5	16.1435	80.7175	68.6099
po1074	Lotus pedunculatus	Fabaceae	Van der Werf et al. (1998)	Inherent Variation in Plant Growth, pp. 489-502	0.03824	0.02019	0.02034	0.07876	0.4869	0.2521	0.261	5	44.3946	85.6502	31.8386
po1036	Danthonia decumbens	Poaceae	Van der Werf et al. (1998)	Inherent Variation in Plant Growth, pp. 489-502	0.03346	0.01743	0.02831	0.07919	0.4218	0.2196	0.3586	5	18.8341	73.0942	73.5426
po1060	Holcus lanatus	Poaceae	Van der Werf et al. (1998)	Inherent Variation in Plant Growth, pp. 489-502	0.03629	0.01664	0.0265	0.07943	0.4677	0.2095	0.3228	5	33.6323	66.3677	56.0538
po2343	Rumex verticillatus	Polygonaceae	McKenna & Shipley (1999)	EcoScience 6: 286-296	0.0182	0.0167	0.0446	0.0796	0.23	0.21	0.56	5	0.896861	66.8161	99.1031
mp0136	Tsuga heterophylla	Pinaceae	Brix (1971)	Can. J. Bot. 49: 289-294	0.04946	0.01049	0.02006	0.08	0.618	0.131	0.251	5	78.0269	28.6996	28.6996
mp0135	Viburnum lantana	Adoxaceae	Grubb et al. (1996)	J. Ecol. 84: 827-840	0.03624	0.01688	0.02688	0.08	0.453	0.211	0.336	5	28.6996	68.6099	62.7803
po0991	Agrostis capillaris	Poaceae	Van der Werf et al. (1998)	Inherent Variation in Plant Growth, pp. 489-502	0.03871	0.01214	0.0295	0.08036	0.4841	0.1504	0.3655	5	43.0493	39.9103	77.13
po1201	Prosopis glandulosa	Fabaceae	Polley et al. (2002)	Tree Physiol. 22: 383-391	0.04772	0.00866	0.02429	0.08067	0.5915	0.1073	0.3012	5	73.0942	20.1794	47.5336
po2220	Asclepias incarnata	Apocynaceae	McKenna & Shipley (1999)	EcoScience 6: 286-296	0.0363	0.0218	0.0228	0.0808	0.45	0.27	0.28	5	26.9058	88.7892	39.0135
po2251	Carex crinita	Cyperaceae	McKenna & Shipley (1999)	EcoScience 6: 286-296	0.0307	0.0095	0.0407	0.0809	0.38	0.12	0.5	5	9.41704	23.7668	97.3094
mp0137	Viburnum lantana	Adoxaceae	Sack & Grubb (2002)	Oecologia 131: 175-185	0.03398	0.02918	0.01804	0.0812	0.418	0.359	0.222	5	16.5919	96.861	18.3857
po2296	Melilotus alba	Fabaceae	McKenna & Shipley (1999)	EcoScience 6: 286-296	0.038	0.0123	0.0309	0.0812	0.47	0.15	0.38	5	35.8744	38.565	82.0628
po1892	Hordeum jubatum	Poaceae	Meziane & Shipley (1999)	Funct. Ecol. 13: 611-622	0.0319	0.0131	0.0362	0.0812	0.444	0.161	0.394	5	23.7668	43.0493	86.9955
po1610	Pinus banksiana	Pinaceae	Reich et al. (1998c)	Funct. Ecol. 12: 327-338	0.05324	0.00949	0.01866	0.08139	0.6541	0.1166	0.2293	5	88.3408	23.3184	20.6278
mp0138	Danthonia decumbens	Poaceae	Franzaring et al. (2000)	Env. Exp. Bot. 44: 39-48	0.0251	0.0172	0.0391	0.0814	0.308	0.211	0.48	5	2.69058	68.1614	95.5157
po1072	Lotus corniculatus	Fabaceae	Van der Werf et al. (1998)	Inherent Variation in Plant Growth, pp. 489-502	0.03736	0.01679	0.02736	0.0815	0.459	0.2052	0.3358	5	30.0448	63.2287	61.8834
po1084	Molinia caerulea	Poaceae	Van der Werf et al. (1998)	Inherent Variation in Plant Growth, pp. 489-502	0.02193	0.02893	0.03079	0.08164	0.2611	0.3637	0.3752	5	1.34529	97.3094	81.6143
po2205	Picea glauca	Pinaceae	Shipley (2002)	Funct. Ecol. 16: 682-689	0.06656	0.00611	0.00929	0.08196	0.814	0.0729	0.1131	5	100	8.52018	1.79372
mp0139	Medicago sativa	Fabaceae	Khavari-Nejad & Chaparzadeh (1998)	Photosynthetica 35: 461-466	0.028	0.036	0.018	0.082	0.341	0.439	0.22	5	5.8296	100	16.5919
po2092	Rumex acetosa	Polygonaceae	Meziane & Shipley (1999)	Funct. Ecol. 13: 611-622	0.0558	0.008	0.0181	0.082	0.682	0.097	0.221	5	94.6188	16.5919	17.9372
po2309	Phalaris arundinacea	Poaceae	McKenna & Shipley (1999)	EcoScience 6: 286-296	0.0283	0.0092	0.0447	0.0822	0.34	0.11	0.54	5	5.38117	21.5247	98.2063
po2228	Asclepias verticillata	Apocynaceae	McKenna & Shipley (1999)	EcoScience 6: 286-296	0.0273	0.0189	0.0361	0.0823	0.33	0.23	0.44	5	4.4843	78.4753	92.8251
mp0140	Geum urbanum	Rosaceae	Pons & Poorter (2014)	Front. Plant Sci. 5: 12	0.05209	0.0171	0.01318	0.08237	0.632	0.208	0.16	5	82.0628	65.9193	7.62332
mp0141	Pinus thunbergii	Pinaceae	Morikawa et al. (1976)	J. Jap. For. Soc. 58: 174-178	0.05841	0.01228	0.01171	0.0824	0.709	0.149	0.142	5	97.3094	36.7713	4.4843
po2107	Silene vulgaris	Caryophyllaceae	Meziane & Shipley (1999)	Funct. Ecol. 13: 611-622	0.0593	0.009	0.0143	0.0825	0.721	0.105	0.174	5	98.6547	19.2825	10.3139
mp0142	Lonchocarpus latifolius	Fabaceae	Kitajima (1994)	Oecologia 98: 419-428	0.05193	0.01923	0.01136	0.08252	0.629	0.233	0.138	5	80.2691	79.3722	4.03587
po0031	Trifolium repens	Fabaceae	Poorter (1993)	Vegetatio 104/105: 77-97	0.04271	0.01315	0.02667	0.08253	0.5175	0.1593	0.3231	5	52.4664	42.6009	56.5022
mp0143	Danthonia decumbens	Poaceae	Franzaring et al. (2000)	Env. Exp. Bot. 44: 39-48	0.0259	0.0172	0.0395	0.0826	0.314	0.208	0.478	5	3.13901	65.0224	95.0673
mp0144	Bromus intermedius	Poaceae	Garnier et al. (1989)	Oecologia 79: 542-550	0.03978	0.01779	0.02284	0.0829	0.48	0.215	0.275	5	42.1525	70.4036	37.2197
po1102	Polygonum aviculare	Polygonaceae	Van der Werf et al. (1998)	Inherent Variation in Plant Growth, pp. 489-502	0.04179	0.02493	0.01621	0.08293	0.5076	0.2956	0.1968	5	49.7758	93.2735	13.0045
po2455	Aegilops neglecta	Poaceae	Villar et al. (2005)	Plant Soil 272: 11-27	0.03606	0.01601	0.03043	0.083	0.437	0.194	0.369	5	21.9731	57.8475	78.9238
po2018	Plantago major	Plantaginaceae	Meziane & Shipley (1999)	Funct. Ecol. 13: 611-622	0.0532	0.01	0.0205	0.0837	0.636	0.121	0.243	5	82.9596	24.6637	25.1121
po1598	Picea mariana	Pinaceae	Reich et al. (1998c)	Funct. Ecol. 12: 327-338	0.05481	0.00667	0.02237	0.08384	0.6537	0.0795	0.2668	5	87.4439	10.7623	35.426
po0422	Alnus glutinosa	Betulaceae	Poorter (1993)	Vegetatio 104/105: 77-97	0.04473	0.01048	0.02869	0.0839	0.5331	0.1249	0.342	5	58.296	26.009	65.0224
po1535	Ornithopus compressus	Fabaceae	Maranon & Grubb (1993)	Funct. Ecol. 7: 591-599	0.05712	0.00588	0.021	0.084	0.68	0.07	0.25	5	93.2735	7.62332	27.3543
po0468	Dactylis glomerata	Poaceae	Garnier (1992)	J. Ecol. 80: 665-675	0.03881	0.01561	0.02963	0.08406	0.4617	0.1857	0.3526	5	31.8386	51.1211	71.3004
po2246	Calamagrostis canadensis	Poaceae	McKenna & Shipley (1999)	EcoScience 6: 286-296	0.0344	0.013	0.0369	0.0842	0.41	0.15	0.44	5	13.9013	38.1166	92.3767
po0553	Arabidopsis thaliana	Brassicaceae	D. Tholen (unpubl)	Unpublished	0.05395	0.0177	0.01265	0.0843	0.64	0.21	0.15	5	84.3049	67.713	6.72646
po2082	Rumex acetosa	Polygonaceae	Meziane & Shipley (1999)	Funct. Ecol. 13: 611-622	0.0489	0.0061	0.0295	0.0844	0.583	0.072	0.344	5	70.852	8.07175	66.8161
po1032	Cynosurus cristatus	Poaceae	Van der Werf et al. (1998)	Inherent Variation in Plant Growth, pp. 489-502	0.03971	0.0125	0.03221	0.08443	0.4703	0.1496	0.3802	5	36.3229	37.2197	82.5112
po1138	Vicia cracca	Fabaceae	Van der Werf et al. (1998)	Inherent Variation in Plant Growth, pp. 489-502	0.03971	0.0125	0.03221	0.08443	0.4703	0.1496	0.3802	5	36.7713	37.6682	82.9596
po2418	Rhamnus frangula	Rhamnaceae	Ruiz-Robleto & Villar (2005)	Plant Biol. 7: 484-494	0.04013	0.01887	0.02561	0.08461	0.4743	0.2231	0.3027	5	39.9103	75.3363	48.4305
po2653	Pinus mugo	Pinaceae	Zurbriggen et al. (2013)	Plant Ecol. 214: 385-396	0.05258	0.0186	0.01361	0.08479	0.6201	0.2194	0.1605	5	78.9238	72.6457	8.07175
po0587	Ceratonia siliqua	Fabaceae	R. R. Villar (unpubl)	Unpublished	0.05648	0.02086	0.00738	0.0848	0.666	0.246	0.087	5	91.0314	83.4081	0
po0032	Trifolium repens	Fabaceae	Poorter (1993)	Vegetatio 104/105: 77-97	0.04477	0.01273	0.02732	0.08482	0.5279	0.1501	0.3221	5	56.9507	39.4619	55.6054
po1413	Betula pendula	Betulaceae	McDonald et al. (1986)	Plant Cell Environ. 9: 433-438	0.0578	0.01275	0.0153	0.085	0.68	0.15	0.18	5	93.722	39.0135	11.2108
po0513	Crataegus monogyna	Rosaceae	Cornelissen et al. (1996)	J. Ecol. 84: 755-765	0.0557	0.01883	0.01053	0.08506	0.6548	0.2214	0.1238	5	88.7892	73.991	2.24215
po0334	Deschampsia flexuosa	Poaceae	Poorter et al. (1995)	Plant Soil 171: 217-227	0.0403	0.01561	0.02926	0.08516	0.4732	0.1833	0.3435	5	39.0135	50.2242	66.3677
po1923	Scorzoneroides autumnalis	Asteraceae	Meziane & Shipley (1999)	Funct. Ecol. 13: 611-622	0.0387	0.0094	0.0373	0.0854	0.452	0.11	0.438	5	27.8027	21.9731	91.0314
mp0145	Hedera helix	Araliaceae	Sack (2004)	Oikos 107: 110-127	0.04284	0.03055	0.01229	0.08568	0.5	0.357	0.143	5	48.4305	96.4126	4.93274
mp0146	Medicago sativa	Fabaceae	Khavari-Nejad & Chaparzadeh (1998)	Photosynthetica 35: 461-466	0.029	0.037	0.02	0.086	0.337	0.43	0.233	5	4.93274	99.5516	21.9731
po2458	Aegilops vavilovii	Poaceae	Villar et al. (2005)	Plant Soil 272: 11-27	0.0407	0.0188	0.02636	0.086	0.474	0.219	0.307	5	39.4619	71.7489	50.2242
mp0147	Brassica napus	Brassicaceae	Slauenwhite & Qaderi (2013)	J. Agron. Crop Sci. 199: 286-298	0.05464	0.01852	0.01286	0.08602	0.635	0.215	0.149	5	82.5112	70.852	5.8296
po2151	Symphyotrichum novae-angliae	Asteraceae	Shipley (2002)	Funct. Ecol. 16: 682-689	0.05645	0.0083	0.02128	0.08603	0.6157	0.1352	0.2492	5	77.13	29.5964	26.4574
po1016	Carex nigra	Cyperaceae	Van der Werf et al. (1998)	Inherent Variation in Plant Growth, pp. 489-502	0.04329	0.01979	0.023	0.08607	0.5107	0.2238	0.2655	5	50.2242	75.7848	34.0807
po1058	Glyceria fluitans	Poaceae	Van der Werf et al. (1998)	Inherent Variation in Plant Growth, pp. 489-502	0.03286	0.0235	0.02971	0.08607	0.3817	0.2751	0.3432	5	9.86547	91.4798	65.4709
po1028	Cirsium dissectum	Asteraceae	Van der Werf et al. (1998)	Inherent Variation in Plant Growth, pp. 489-502	0.0525	0.00893	0.02471	0.08614	0.6066	0.1072	0.2862	5	76.2332	19.7309	42.1525
po0680	Plantago major	Plantaginaceae	Loveys et al. (2002)	Plant Cell Environ. 25: 975-988	0.05727	0.0068	0.02225	0.08632	0.6634	0.0788	0.2578	5	90.1345	9.86547	30.9417
po0633	Acacia aneura	Fabaceae	Loveys et al. (2002)	Plant Cell Environ. 25: 975-988	0.05753	0.0073	0.02162	0.08645	0.6655	0.0844	0.25	5	90.583	13.4529	27.8027
po2313	Phleum pratense	Poaceae	McKenna & Shipley (1999)	EcoScience 6: 286-296	0.0353	0.0165	0.0346	0.0865	0.41	0.19	0.4	5	14.3498	54.7085	87.8924
mp0148	Geum urbanum	Rosaceae	Pons (1977)	Acta Bot. Neerl. 26: 29-42	0.05183	0.02368	0.01105	0.08655	0.599	0.274	0.128	5	74.8879	90.583	2.69058
po2658	Pinus sylvestris	Pinaceae	Zurbriggen et al. (2013)	Plant Ecol. 214: 385-396	0.03107	0.03248	0.02308	0.08664	0.3586	0.3749	0.2664	5	7.17489	97.7578	34.9776
po0697	Silene uniflora	Caryophyllaceae	Loveys et al. (2002)	Plant Cell Environ. 25: 975-988	0.05087	0.00725	0.02867	0.08678	0.5861	0.0835	0.3303	5	71.7489	12.5561	60.9865
po1052	Galium verum	Rubiaceae	Van der Werf et al. (1998)	Inherent Variation in Plant Growth, pp. 489-502	0.048	0.0185	0.02029	0.08679	0.5538	0.2136	0.2326	5	63.6771	69.5067	21.0762
po2238	Bromus inermis	Poaceae	McKenna & Shipley (1999)	EcoScience 6: 286-296	0.051	0.0088	0.027	0.0868	0.59	0.1	0.31	5	72.6457	17.9372	51.1211
po1858	Erysimum cheiranthoides	Brassicaceae	Meziane & Shipley (1999)	Funct. Ecol. 13: 611-622	0.046	0.0142	0.0268	0.0869	0.515	0.155	0.33	5	51.5695	41.2556	59.6413
po1611	Pinus banksiana	Pinaceae	Reich et al. (1998c)	Funct. Ecol. 12: 327-338	0.05209	0.01178	0.02367	0.08753	0.5951	0.1345	0.2704	5	74.4395	29.148	36.3229
po1126	Trifolium pratense	Fabaceae	Van der Werf et al. (1998)	Inherent Variation in Plant Growth, pp. 489-502	0.03686	0.02721	0.02371	0.08779	0.4486	0.2608	0.2906	5	26.009	86.9955	43.9462
po1094	Plantago major	Plantaginaceae	Van der Werf et al. (1998)	Inherent Variation in Plant Growth, pp. 489-502	0.0555	0.00921	0.02329	0.088	0.6315	0.1049	0.2637	5	80.7175	18.8341	33.1839
po2497	Aegilops crassa	Poaceae	Villar et al. (2005)	Plant Soil 272: 11-27	0.03199	0.01665	0.0397	0.088	0.362	0.188	0.449	5	8.07175	52.4664	93.722
po0228	Holcus lanatus	Poaceae	Poorter et al. (1995)	Plant Soil 171: 217-227	0.03638	0.0182	0.03375	0.08833	0.4119	0.206	0.382	5	15.2466	64.1256	83.4081
po1401	Solanum lycopersicum	Solanaceae	Hurd (1974)	Ann. Bot. 38: 613-623	0.05122	0.01572	0.02146	0.0884	0.5794	0.1779	0.2427	5	69.5067	48.8789	24.6637
po1723	Elymus repens	Poaceae	Meziane & Shipley (1999)	Funct. Ecol. 13: 611-622	0.0429	0.0252	0.0203	0.0884	0.467	0.262	0.271	5	33.1839	87.4439	36.7713
po0241	Holcus lanatus	Poaceae	Poorter & Remkes (1990)	Oecologia 83: 553-559	0.03947	0.01987	0.02919	0.08853	0.4458	0.2244	0.3297	5	24.2152	77.13	58.7444
po1012	Cardamine pratensis	Brassicaceae	Van der Werf et al. (1998)	Inherent Variation in Plant Growth, pp. 489-502	0.0575	0.012	0.01907	0.08857	0.644	0.1359	0.2201	5	85.2018	30.4933	17.0404
po2446	Aegilops peregrina	Poaceae	Villar et al. (2005)	Plant Soil 272: 11-27	0.04321	0.01983	0.02565	0.089	0.487	0.224	0.289	5	44.843	76.2332	43.4978
po1834	Deschampsia cespitosa	Poaceae	Meziane & Shipley (1999)	Funct. Ecol. 13: 611-622	0.0391	0.0221	0.0282	0.0894	0.435	0.253	0.312	5	21.5247	86.0987	51.5695
po2066	Prunella vulgaris	Lamiaceae	Meziane & Shipley (1999)	Funct. Ecol. 13: 611-622	0.0392	0.0058	0.0445	0.0895	0.438	0.065	0.497	5	22.4215	4.93274	96.861
po0302	Dactylis glomerata	Poaceae	Poorter & Remkes (1990)	Oecologia 83: 553-559	0.04024	0.01995	0.02958	0.08976	0.4483	0.2222	0.3295	5	25.5605	74.8879	58.296
po1775	Carex crinita	Cyperaceae	Meziane & Shipley (1999)	Funct. Ecol. 13: 611-622	0.0375	0.0342	0.0181	0.0899	0.421	0.378	0.201	5	18.3857	98.2063	13.9013
mp0149	Tsuga heterophylla	Pinaceae	Brix (1971)	Can. J. Bot. 49: 289-294	0.04679	0.01731	0.0259	0.09	0.52	0.192	0.288	5	52.9148	57.3991	43.0493
po0264	Festuca ovina	Poaceae	Poorter & Remkes (1990)	Oecologia 83: 553-559	0.04705	0.0182	0.02511	0.09036	0.5207	0.2014	0.2779	5	53.3632	60.0897	38.565
po2087	Rumex acetosa	Polygonaceae	Meziane & Shipley (1999)	Funct. Ecol. 13: 611-622	0.0427	0.0055	0.0423	0.0905	0.477	0.062	0.461	5	40.8072	4.03587	94.6188
po1943	Oenothera biennis	Onagraceae	Meziane & Shipley (1999)	Funct. Ecol. 13: 611-622	0.0562	0.0037	0.0308	0.0907	0.621	0.043	0.337	5	79.3722	1.79372	63.2287
mp0150	Hordeum murinum	Poaceae	Chapin et al. (1989)	Oecologia 79: 96-105	0.02903	0.01727	0.04444	0.09074	0.32	0.19	0.49	5	4.03587	54.2601	96.4126
po2054	Polygonum lapathifolium	Polygonaceae	Meziane & Shipley (1999)	Funct. Ecol. 13: 611-622	0.0538	0.0167	0.0203	0.0909	0.594	0.187	0.218	5	73.5426	52.0179	16.1435
po0653	Eucalyptus dumosa	Myrtaceae	Loveys et al. (2002)	Plant Cell Environ. 25: 975-988	0.0649	0.007	0.01908	0.09098	0.7133	0.0769	0.2097	5	98.2063	9.41704	15.2466
mp0151	Bromus hordeaceus	Poaceae	Garnier et al. (1989)	Oecologia 79: 542-550	0.04803	0.02014	0.02357	0.0913	0.526	0.221	0.258	5	56.0538	73.5426	31.3901
po1014	Carex disticha	Cyperaceae	Van der Werf et al. (1998)	Inherent Variation in Plant Growth, pp. 489-502	0.04564	0.01993	0.026	0.09157	0.5004	0.2143	0.2854	5	48.8789	69.9552	41.2556
po1928	Oenothera biennis	Onagraceae	Meziane & Shipley (1999)	Funct. Ecol. 13: 611-622	0.0626	0.0039	0.0251	0.0916	0.674	0.041	0.285	5	92.8251	1.34529	40.8072
po0200	Impatiens parviflora	Balsaminaceae	Hughes & Evans (1963)	New Phytol. 62: 367-388	0.04086	0.02088	0.02996	0.09171	0.45	0.23	0.33	5	27.3543	78.9238	60.0897
po0475	Hordeum secalinum	Poaceae	Garnier (1992)	J. Ecol. 80: 665-675	0.04402	0.0187	0.02901	0.09174	0.4799	0.2039	0.3162	6	34.8214	63.3929	58.0357
mp0152	Bromus hordeaceus	Poaceae	Garnier et al. (1989)	Oecologia 79: 542-550	0.04455	0.02068	0.02697	0.0919	0.485	0.225	0.293	6	37.0536	72.7679	48.6607
po2461	Aegilops umbellulata	Poaceae	Villar et al. (2005)	Plant Soil 272: 11-27	0.03705	0.01746	0.03794	0.092	0.401	0.189	0.41	6	14.2857	58.0357	89.7321
po1110	Ranunculus repens	Ranunculaceae	Van der Werf et al. (1998)	Inherent Variation in Plant Growth, pp. 489-502	0.04929	0.01657	0.02621	0.09207	0.5352	0.1786	0.2862	6	57.1429	52.6786	44.6429
mp0153	Impatiens parviflora	Balsaminaceae	Pons & Poorter (2014)	Front. Plant Sci. 5: 12	0.04913	0.02037	0.02288	0.09238	0.532	0.22	0.248	6	55.3571	70.5357	25.8929
po0661	Eucalyptus pauciflora	Myrtaceae	Loveys et al. (2002)	Plant Cell Environ. 25: 975-988	0.064	0.00487	0.02363	0.0925	0.6919	0.0526	0.2555	6	95.9821	2.67857	29.0179
po2692	Heteropogon contortus	Poaceae	Taylor et al. (2010)	New Phytol. 185: 780-791	0.03458	0.02505	0.03326	0.0929	0.3722	0.2697	0.3581	6	9.375	85.7143	76.7857
po2464	Aegilops ventricosa	Poaceae	Villar et al. (2005)	Plant Soil 272: 11-27	0.04368	0.0198	0.02949	0.093	0.47	0.213	0.317	6	29.9107	68.75	58.9286
mp0154	Bromus riparius	Poaceae	Roumet et al. (1996)	New Phytol. 133: 595-603	0.03557	0.01736	0.0385	0.093	0.383	0.187	0.414	6	11.1607	56.6964	90.1786
po1922	Scorzoneroides autumnalis	Asteraceae	Meziane & Shipley (1999)	Funct. Ecol. 13: 611-622	0.0479	0.0118	0.0335	0.0932	0.507	0.123	0.371	6	46.4286	28.5714	81.6964
mp0155	Hedera helix	Araliaceae	Sack & Grubb (2002)	Oecologia 131: 175-185	0.03957	0.0305	0.02343	0.0935	0.423	0.326	0.251	6	18.3036	94.1964	28.125
po0400	Briza media	Poaceae	Poorter & Remkes (1990)	Oecologia 83: 553-559	0.04684	0.01909	0.02762	0.09355	0.5007	0.204	0.2952	6	45.0893	64.2857	49.1071
po2023	Plantago major	Plantaginaceae	Meziane & Shipley (1999)	Funct. Ecol. 13: 611-622	0.0519	0.0096	0.0321	0.0937	0.539	0.104	0.357	6	60.2679	22.7679	76.3393
po0918	Dimorphandra mollis	Fabaceae	Tomlinson et al. (2012, 2013)	J. Ecol. 100: 1113-1121; Ann. Bot. 112: 575-587	0.04374	0.02279	0.02746	0.094	0.4653	0.2425	0.2922	6	28.125	79.9107	47.7679
mp0156	Fitzroya cupressoides	Cupressaceae	Lusk et al. (1997)	Oecologia 109: 49-58	0.04984	0.01598	0.02818	0.094	0.53	0.17	0.3	6	54.4643	49.5536	50.4464
po1959	Panicum capillare	Poaceae	Meziane & Shipley (1999)	Funct. Ecol. 13: 611-622	0.0452	0.0226	0.0262	0.0941	0.479	0.238	0.283	6	33.4821	77.2321	43.3036
po2110	Silene vulgaris	Caryophyllaceae	Meziane & Shipley (1999)	Funct. Ecol. 13: 611-622	0.059	0.0157	0.0194	0.0942	0.629	0.165	0.206	6	81.25	45.9821	12.5
po1830	Deschampsia cespitosa	Poaceae	Meziane & Shipley (1999)	Funct. Ecol. 13: 611-622	0.0463	0.0253	0.0229	0.0944	0.487	0.262	0.25	6	39.2857	83.0357	26.3393
po0145	Origanum vulgare	Lamiaceae	Poorter & Remkes (1990)	Oecologia 83: 553-559	0.05873	0.01157	0.02423	0.09453	0.6213	0.1224	0.2563	6	79.9107	27.6786	30.8036
po0048	Taraxacum officinale	Asteraceae	Poorter & Remkes (1990)	Oecologia 83: 553-559	0.05927	0.00659	0.02867	0.09454	0.627	0.0697	0.3033	6	80.8036	7.58929	52.2321
po1799	Leucanthemum vulgare	Asteraceae	Meziane & Shipley (1999)	Funct. Ecol. 13: 611-622	0.0491	0.0095	0.036	0.0946	0.536	0.1	0.364	6	57.5893	21.4286	79.0179
mp0157	Crataegus monogyna	Rosaceae	Sack (2004)	Oikos 107: 110-127	0.035	0.03664	0.02306	0.0947	0.37	0.387	0.243	6	8.03571	98.2143	23.2143
mp0158	Ruscus aculeatus	Asperagaceae	Sack (2004)	Oikos 107: 110-127	0.021	0.02841	0.04529	0.0947	0.222	0.3	0.478	6	0.446429	89.2857	95.0893
po0184	Lolium perenne	Poaceae	Poorter & Remkes (1990)	Oecologia 83: 553-559	0.04635	0.01952	0.02909	0.09496	0.4881	0.2056	0.3063	6	39.7321	65.625	54.9107
po2473	Aegilops tauschii	Poaceae	Villar et al. (2005)	Plant Soil 272: 11-27	0.03656	0.02256	0.03576	0.095	0.385	0.238	0.377	6	12.5	76.7857	83.4821
mp0159	Ceiba pentandra	Malvaceae	Kitajima (1994)	Oecologia 98: 419-428	0.06523	0.01959	0.0105	0.09531	0.684	0.206	0.11	6	94.1964	66.0714	0.446429
po1056	Glechoma hederacea	Lamiaceae	Van der Werf et al. (1998)	Inherent Variation in Plant Growth, pp. 489-502	0.05093	0.02143	0.02314	0.0955	0.5413	0.2155	0.2432	6	61.6071	69.1964	24.5536
po1742	Bromus inermis	Poaceae	Meziane & Shipley (1999)	Funct. Ecol. 13: 611-622	0.0515	0.0157	0.0287	0.0958	0.535	0.164	0.301	6	55.8036	45.5357	51.3393
po1134	Valeriana officinalis	Valerianaceae	Van der Werf et al. (1998)	Inherent Variation in Plant Growth, pp. 489-502	0.061	0.01125	0.02392	0.09617	0.6328	0.1171	0.2501	6	83.9286	26.3393	27.2321
po0599	Fraxinus angustifolia	Oleaceae	R. R. Villar (unpubl)	Unpublished	0.05172	0.02316	0.02162	0.0965	0.536	0.24	0.224	6	58.0357	78.125	18.3036
po1010	Capsella bursa-pastoris	Brassicaceae	Van der Werf et al. (1998)	Inherent Variation in Plant Growth, pp. 489-502	0.06343	0.00857	0.02457	0.09657	0.654	0.0873	0.2587	6	88.3929	14.7321	31.25
po2117	Silene vulgaris	Caryophyllaceae	Meziane & Shipley (1999)	Funct. Ecol. 13: 611-622	0.0552	0.0153	0.0262	0.0968	0.575	0.161	0.264	6	69.1964	43.75	35.7143
po0921	Eucalyptus crebra	Myrtaceae	Tomlinson et al. (2012, 2013)	J. Ecol. 100: 1113-1121; Ann. Bot. 112: 575-587	0.05801	0.01645	0.02254	0.097	0.598	0.1696	0.2324	6	74.1071	48.6607	20.5357
po0108	Plantago major	Plantaginaceae	Evans & Poorter (2001)	Plant Cell Environ. 24: 755-767	0.0658	0.01276	0.01851	0.09706	0.6779	0.1314	0.1907	6	92.4107	32.1429	10.2679
po0248	Geum urbanum	Rosaceae	Poorter & Remkes (1990)	Oecologia 83: 553-559	0.06414	0.01248	0.02064	0.09725	0.6595	0.1283	0.2122	6	89.2857	29.9107	14.2857
po0905	Atalaya hemiglauca	Sapindaceae	Tomlinson et al. (2012, 2013)	J. Ecol. 100: 1113-1121; Ann. Bot. 112: 575-587	0.04775	0.00825	0.04131	0.0973	0.4907	0.0847	0.4246	6	41.5179	13.3929	90.625
po0637	Racosperma coriaceum	Fabaceae	Loveys et al. (2002)	Plant Cell Environ. 25: 975-988	0.06775	0.0149	0.01488	0.09753	0.6947	0.1528	0.1525	6	96.4286	40.1786	5.35714
po0022	Urtica dioica	Urticaceae	Poorter & Remkes (1990)	Oecologia 83: 553-559	0.05963	0.01522	0.0228	0.09765	0.6106	0.1558	0.2335	6	78.125	41.5179	20.9821
po0885	Acacia cambagei	Fabaceae	Tomlinson et al. (2012, 2013)	J. Ecol. 100: 1113-1121; Ann. Bot. 112: 575-587	0.05583	0.00765	0.03439	0.09788	0.5704	0.0782	0.3514	6	68.3036	11.1607	75.8929
mp0160	Khaya senegalensis	Meliaceae	Kwesiga & Grace (1986)	Ann. Bot. 57: 283-290	0.049	0.028	0.021	0.098	0.5	0.286	0.214	6	44.6429	87.5	15.1786
mp0161	Daucus carota	Apiaceae	Mommer et al. (2006)	J. Ecol. 94: 1117-1129	0.0536	0.03262	0.01198	0.0982	0.546	0.332	0.122	6	62.5	95.0893	1.33929
po0496	Poa pratensis	Poaceae	Van Arendonk et al. (1997)	Plant Cell Environ. 20: 881-897	0.0471	0.0237	0.0275	0.0983	0.4791	0.2411	0.2798	6	34.375	79.4643	41.9643
po1794	Leucanthemum vulgare	Asteraceae	Meziane & Shipley (1999)	Funct. Ecol. 13: 611-622	0.0556	0.0105	0.0324	0.0985	0.572	0.104	0.324	6	68.75	23.2143	62.9464
po0193	Lolium perenne	Poaceae	Poorter (1993)	Vegetatio 104/105: 77-97	0.05101	0.01661	0.03107	0.09868	0.5169	0.1683	0.3148	6	50.4464	47.7679	57.1429
mp0162	Danthonia decumbens	Poaceae	Franzaring et al. (2000)	Env. Exp. Bot. 44: 39-48	0.0285	0.0213	0.0489	0.0987	0.289	0.216	0.495	6	2.23214	69.6429	96.4286
mp0163	Populus nigra	Salicaceae	Van Splunder et al. (1996)	Can. J. Bot. 74: 1988-1995	0.0689	0.0042	0.0257	0.0988	0.697	0.043	0.26	6	96.875	1.78571	33.0357
mp0164	Triticum aestivum	Poaceae	Hurry et al. (1995)	Plant Physiol. 109: 697-706	0.04325	0.02255	0.0332	0.099	0.437	0.228	0.335	6	20.9821	73.6607	68.75
mp0165	Pinus sylvestris	Pinaceae	Karlsson & Nordell (1987)	Funct. Ecol. 1: 37-44	0.0285	0.01776	0.05205	0.09907	0.288	0.179	0.525	6	1.78571	53.125	97.7679
mp0166	Thuja occidentalis	Cupressaceae	Reich et al. (1998c)	Funct. Ecol. 12: 327-338	0.06485	0.01337	0.02153	0.09908	0.654	0.135	0.217	6	88.8393	33.4821	16.9643
po1132	Urtica dioica	Urticaceae	Van der Werf et al. (1998)	Inherent Variation in Plant Growth, pp. 489-502	0.06064	0.01409	0.02451	0.09925	0.6138	0.1428	0.2433	6	79.0179	37.0536	25
mp0167	Acacia melanoxylon	Fabaceae	Schortemeyer et al. (1999)	Aust. J. Plant Physiol. 26: 737-747	0.03459	0.0145	0.05053	0.09962	0.347	0.146	0.507	6	6.69643	38.3929	96.875
mp0168	Hordeum vulgare	Poaceae	Poorter & Van der Werf (1998)	In: Lambers et al.:pp. 309-336	0.05056	0.01721	0.03219	0.09996	0.506	0.172	0.322	6	45.9821	50.4464	61.1607
po0924	Eucalyptus melanophloia	Myrtaceae	Tomlinson et al. (2012, 2013)	J. Ecol. 100: 1113-1121; Ann. Bot. 112: 575-587	0.06093	0.01125	0.02782	0.1	0.6093	0.1125	0.2782	6	76.7857	24.5536	41.0714
mp0170	Guioa acutifolia	Sapindaceae	Osunkoya et al. (1994)	J. Ecol. 82: 149-163	0.04859	0.02288	0.02853	0.1	0.486	0.229	0.285	6	38.8393	74.5536	43.75
mp0169	Lonicera maackii	Caprifoliaceae	Luken et al. (1995)	Can. J. Bot. 73: 1953-1961	0.04543	0.02124	0.03333	0.1	0.454	0.212	0.333	6	24.5536	66.9643	66.9643
po1545	Taeniatherum caput-medusae	Poaceae	Maranon & Grubb (1993)	Funct. Ecol. 7: 591-599	0.043	0.016	0.041	0.1	0.43	0.16	0.41	6	19.1964	43.3036	89.2857
po1004	Bellis perennis	Asteraceae	Van der Werf et al. (1998)	Inherent Variation in Plant Growth, pp. 489-502	0.05779	0.01171	0.03064	0.10014	0.5804	0.1165	0.3032	6	70.0893	25.4464	51.7857
po1818	Cichorium intybus	Asteraceae	Meziane & Shipley (1999)	Funct. Ecol. 13: 611-622	0.0381	0.0056	0.0566	0.1002	0.383	0.056	0.562	6	11.6071	3.57143	98.6607
po1620	Populus tremuloides	Salicaceae	Reich et al. (1998c)	Funct. Ecol. 12: 327-338	0.07207	0.01378	0.01458	0.10044	0.7176	0.1372	0.1452	6	99.5536	35.2679	4.91071
po2510	Nerium oleander	Apocynaceae	Lopez-Iglesias et al. (2014)	Acta Oecol. 56: 10-18	0.05509	0.02218	0.02333	0.1006	0.5476	0.2205	0.2319	6	62.9464	70.9821	20.0893
po0470	Hordeum murinum	Poaceae	Garnier (1992)	J. Ecol. 80: 665-675	0.0466	0.0206	0.03349	0.10069	0.4628	0.2046	0.3326	6	26.7857	64.7321	66.5179
mp0171	Tachigali vulgaris	Fabaceae	Hayashida Y. & Boot R.G.A. (unpubl)	Unpublished	0.03808	0.03716	0.02627	0.10071	0.378	0.369	0.261	6	10.2679	97.7679	34.375
mp0172	Urtica dioica	Urticaceae	Hofstra et al. (1985)	Physiol. Plant. 63: 13-18	0.0493	0.0165	0.035	0.1008	0.489	0.164	0.347	6	40.625	45.0893	74.1071
mp0173	Helianthus annuus	Asteraceae	Poorter & Van der Werf (1998)	In: Lambers et al.:pp. 309-336	0.05343	0.02662	0.02091	0.10096	0.529	0.264	0.207	6	54.0179	83.9286	12.9464
po1530	Chamaemelum mixtum	Asteraceae	Maranon & Grubb (1993)	Funct. Ecol. 7: 591-599	0.06666	0.00808	0.02626	0.101	0.66	0.08	0.26	6	89.7321	12.5	33.4821
mp0174	Viburnum tinus	Adoxaceae	Sack & Grubb (2002)	Oecologia 131: 175-185	0.03391	0.02746	0.03964	0.101	0.336	0.272	0.392	6	5.35714	87.0536	85.7143
po2350	Silene vulgaris	Caryophyllaceae	McKenna & Shipley (1999)	EcoScience 6: 286-296	0.0559	0.0093	0.036	0.1012	0.55	0.09	0.36	6	63.3929	16.0714	77.6786
po0192	Lolium perenne	Poaceae	Poorter (1993)	Vegetatio 104/105: 77-97	0.05216	0.01823	0.03095	0.10133	0.5147	0.1799	0.3054	6	49.5536	53.5714	54.0179
mp0175	Deschampsia flexuosa	Poaceae	Poorter et al. (1995)	Plant Soil 171: 217-227	0.0378	0.01524	0.04856	0.1016	0.372	0.15	0.478	6	8.92857	39.7321	94.6429
po1082	Medicago lupulina	Fabaceae	Van der Werf et al. (1998)	Inherent Variation in Plant Growth, pp. 489-502	0.05293	0.01714	0.03179	0.10186	0.522	0.1682	0.3098	6	51.7857	47.3214	55.3571
po0194	Lolium perenne	Poaceae	Poorter (1993)	Vegetatio 104/105: 77-97	0.04979	0.01788	0.03425	0.10192	0.4886	0.1754	0.336	6	40.1786	51.7857	69.6429
po2470	Aegilops kotschyi	Poaceae	Villar et al. (2005)	Plant Soil 272: 11-27	0.04545	0.01878	0.03746	0.102	0.447	0.185	0.368	6	22.7679	55.3571	80.8036
po1106	Ranunculus acris	Ranunculaceae	Van der Werf et al. (1998)	Inherent Variation in Plant Growth, pp. 489-502	0.05486	0.01736	0.03	0.10221	0.5393	0.1743	0.2864	6	60.7143	51.3393	45.0893
po2301	Oenothera biennis	Onagraceae	McKenna & Shipley (1999)	EcoScience 6: 286-296	0.0661	0.0065	0.0297	0.1023	0.65	0.06	0.29	6	87.0536	5.80357	46.875
po0033	Trifolium repens	Fabaceae	Poorter (1993)	Vegetatio 104/105: 77-97	0.05197	0.01629	0.03414	0.1024	0.5075	0.1591	0.3334	6	46.875	42.8571	67.4107
mp0176	Pseudobombax septenatum	Malvaceae	Kitajima (1994)	Oecologia 98: 419-428	0.05652	0.03366	0.01235	0.10253	0.551	0.328	0.12	6	64.2857	94.6429	0.892857
mp0177	Bouteloua dactyloides	Poaceae	Reich et al. (2003)	New Phytol. 157: 617-631	0.03927	0.01347	0.0499	0.10264	0.383	0.131	0.486	6	12.0536	31.6964	95.9821
po0409	Anthriscus sylvestris	Apiaceae	Poorter & Remkes (1990)	Oecologia 83: 553-559	0.05098	0.02108	0.03065	0.10271	0.4963	0.2052	0.2985	6	43.75	65.1786	50
po1917	Scorzoneroides autumnalis	Asteraceae	Meziane & Shipley (1999)	Funct. Ecol. 13: 611-622	0.0449	0.0087	0.0494	0.1029	0.453	0.086	0.462	6	23.6607	14.2857	93.75
mp0178	Bromus intermedius	Poaceae	Garnier et al. (1989)	Oecologia 79: 542-550	0.05256	0.02334	0.02642	0.103	0.51	0.227	0.256	6	47.7679	73.2143	29.9107
po2443	Aegilops biuncialis	Poaceae	Villar et al. (2005)	Plant Soil 272: 11-27	0.047	0.02646	0.02928	0.103	0.457	0.258	0.285	6	26.3393	82.5893	44.1964
po0056	Taraxacum officinale	Asteraceae	Poorter (1993)	Vegetatio 104/105: 77-97	0.06125	0.00727	0.03448	0.103	0.5947	0.0706	0.3347	6	73.6607	8.03571	68.3036
po2467	Aegilops juvenalis	Poaceae	Villar et al. (2005)	Plant Soil 272: 11-27	0.04681	0.02136	0.03494	0.103	0.454	0.207	0.339	6	25	66.5179	70.9821
mp0179	Acer saccharum	Aceraceae	Canham et al. (1996)	Can. J. For. Res. 26: 1521-1530	0.06145	0.02747	0.01448	0.1034	0.594	0.266	0.14	6	73.2143	84.375	3.57143
po1140	Viola persicifolia	Violaceae	Van der Werf et al. (1998)	Inherent Variation in Plant Growth, pp. 489-502	0.06757	0.011	0.02514	0.10371	0.6513	0.1056	0.2431	6	87.9464	23.6607	23.6607
po1868	Eutrochium maculatum	Asteraceae	Meziane & Shipley (1999)	Funct. Ecol. 13: 611-622	0.0544	0.0098	0.0398	0.1039	0.535	0.102	0.363	6	56.25	21.875	78.125
mp0180	Hedera helix	Araliaceae	Sack & Grubb (2002)	Oecologia 131: 175-185	0.03565	0.03737	0.03098	0.104	0.343	0.359	0.298	6	6.25	97.3214	49.5536
mp0181	Artemisia stelleriana	Asteraceae	Ishikawa & Kachi (2000)	Ecol. Res. 15: 241-247	0.05887	0.0264	0.01905	0.10428	0.565	0.253	0.183	6	67.4107	81.25	8.92857
po0107	Plantago major	Plantaginaceae	Evans & Poorter (2001)	Plant Cell Environ. 24: 755-767	0.07225	0.01427	0.01799	0.10451	0.6913	0.1365	0.1721	6	95.5357	34.375	7.58929
po1026	Cirsium arvense	Asteraceae	Van der Werf et al. (1998)	Inherent Variation in Plant Growth, pp. 489-502	0.06729	0.00586	0.03171	0.10486	0.6413	0.055	0.3037	6	85.2679	3.125	53.125
po2079	Prunella vulgaris	Lamiaceae	Meziane & Shipley (1999)	Funct. Ecol. 13: 611-622	0.0618	0.0082	0.0353	0.1052	0.591	0.079	0.33	6	72.7679	12.0536	65.1786
po2642	Pseudotsuga menziesii	Pinaceae	Everett et al. (2010)	J. Plant Nutr. 33: 1638-1657	0.05927	0.0139	0.0322	0.10537	0.5625	0.1319	0.3056	6	66.9643	32.5893	54.4643
po2332	Poa pratensis	Poaceae	McKenna & Shipley (1999)	EcoScience 6: 286-296	0.0417	0.0264	0.0374	0.1055	0.4	0.25	0.35	6	13.8393	80.8036	75.4464
po1046	Festuca rubra	Poaceae	Van der Werf et al. (1998)	Inherent Variation in Plant Growth, pp. 489-502	0.05243	0.02003	0.03314	0.1056	0.496	0.1919	0.3121	6	43.3036	59.375	55.8036
po1849	Erysimum cheiranthoides	Brassicaceae	Meziane & Shipley (1999)	Funct. Ecol. 13: 611-622	0.0503	0.012	0.0439	0.1061	0.479	0.114	0.407	6	33.9286	25	88.3929
po1236	Leucaena leucocephala	Fabaceae	Polley et al. (2002)	Tree Physiol. 22: 383-391	0.05967	0.01157	0.03499	0.10623	0.5617	0.1089	0.3293	6	66.0714	24.1071	64.7321
po0177	Lysimachia vulgaris	Myrsinaceae	Poorter & Remkes (1990)	Oecologia 83: 553-559	0.0718	0.02004	0.01478	0.10663	0.6734	0.188	0.1386	6	91.0714	57.5893	2.67857
po2687	Andropogon gerardii	Poaceae	Taylor et al. (2010)	New Phytol. 185: 780-791	0.04022	0.02443	0.04215	0.1068	0.3766	0.2288	0.3946	6	9.82143	74.1071	86.6071
po2647	Picea abies	Pinaceae	Zurbriggen et al. (2013)	Plant Ecol. 214: 385-396	0.05109	0.03295	0.02288	0.10691	0.4778	0.3082	0.214	6	32.5893	90.625	15.625
po1367	Pinus taeda	Pinaceae	Ledig et al. (1970)	Bot. Gaz. 131: 349-359	0.06	0.017	0.03	0.107	0.5607	0.1589	0.2804	6	65.1786	42.4107	42.4107
po2452	Aegilops columnaris	Poaceae	Villar et al. (2005)	Plant Soil 272: 11-27	0.04743	0.02414	0.03563	0.107	0.442	0.225	0.332	6	21.875	72.3214	66.0714
mp0182	Viburnum tinus	Adoxaceae	Sack & Grubb (2002)	Oecologia 131: 175-185	0.03718	0.02884	0.04098	0.107	0.348	0.27	0.383	6	7.14286	86.1607	84.8214
po1268	Populus tremuloides	Salicaceae	Brown & Higginbotham (1986)	Tree Physiol. 2: 223-232	0.056	0.008	0.043	0.107	0.523	0.075	0.402	6	52.2321	10.2679	87.5
po0689	Poa trivialis	Poaceae	Loveys et al. (2002)	Plant Cell Environ. 25: 975-988	0.05743	0.02457	0.02505	0.10706	0.5365	0.2295	0.234	6	58.9286	75	21.4286
po1991	Plantago lanceolata	Plantaginaceae	Meziane & Shipley (1999)	Funct. Ecol. 13: 611-622	0.0489	0.0067	0.0516	0.1071	0.453	0.062	0.485	6	24.1071	6.69643	95.5357
mp0183	Lolium temulentum	Poaceae	Lewis et al. (1999)	Planta 210: 104-114	0.05816	0.03386	0.01559	0.1075	0.541	0.315	0.145	6	61.1607	93.75	4.46429
po0067	Scrophularia nodosa	Scrophulariaceae	Poorter & Remkes (1990)	Oecologia 83: 553-559	0.06993	0.01013	0.0275	0.10756	0.6502	0.0941	0.2557	6	87.5	18.75	29.4643
po0881	Acacia aulacocarpa	Fabaceae	Tomlinson et al. (2012, 2013)	J. Ecol. 100: 1113-1121; Ann. Bot. 112: 575-587	0.06804	0.00963	0.03003	0.1077	0.6318	0.0894	0.2788	6	83.0357	15.625	41.5179
po2334	Polygonum lapathifolium	Polygonaceae	McKenna & Shipley (1999)	EcoScience 6: 286-296	0.0638	0.0187	0.0255	0.1081	0.59	0.17	0.24	6	72.3214	50	22.7679
mp0184	Tilia cordata	Tiliaceae	Sack (2004)	Oikos 107: 110-127	0.02776	0.05741	0.02306	0.10822	0.257	0.53	0.213	6	1.33929	100	14.7321
po2326	Plantago major	Plantaginaceae	McKenna & Shipley (1999)	EcoScience 6: 286-296	0.0662	0.0139	0.0287	0.1088	0.61	0.13	0.26	6	77.2321	31.25	33.9286
po0603	Olea europaea	Oleaceae	R. R. Villar (unpubl)	Unpublished	0.04945	0.03249	0.02746	0.1094	0.452	0.297	0.251	6	23.2143	88.8393	27.6786
mp0185	Triticum aestivum	Poaceae	Hurry et al. (1995)	Plant Physiol. 109: 697-706	0.04769	0.02606	0.03626	0.11	0.434	0.237	0.33	6	20.0893	76.3393	65.625
po1287	Populus tremuloides	Salicaceae	Brown & Higginbotham (1986)	Tree Physiol. 2: 223-232	0.06	0.01	0.04	0.11	0.545	0.091	0.364	6	62.0536	16.9643	78.5714
po1208	Prosopis glandulosa	Fabaceae	Polley et al. (2002)	Tree Physiol. 22: 383-391	0.06625	0.01525	0.02863	0.11013	0.6016	0.1385	0.2599	6	75	35.7143	32.1429
po2685	Aristida purpurea	Poaceae	Taylor et al. (2010)	New Phytol. 185: 780-791	0.0323	0.01569	0.06261	0.1106	0.2921	0.1418	0.5661	6	2.67857	36.6071	99.1071
po1738	Elymus repens	Poaceae	Meziane & Shipley (1999)	Funct. Ecol. 13: 611-622	0.046	0.0299	0.0349	0.1108	0.418	0.269	0.313	6	17.4107	84.8214	56.25
po1022	Centaurea jacea	Asteraceae	Van der Werf et al. (1998)	Inherent Variation in Plant Growth, pp. 489-502	0.07514	0.00243	0.0335	0.11107	0.6757	0.0205	0.3037	6	91.9643	0	52.6786
po2718	Bouteloua gracilis	Poaceae	Detling et al. (1979)	Oecologia 41: 127-134	0.04316	0.02994	0.03811	0.1112	0.3881	0.2692	0.3427	6	13.3929	85.2679	72.7679
po0042	Trifolium repens	Fabaceae	Poorter & Remkes (1990)	Oecologia 83: 553-559	0.04683	0.03457	0.03005	0.11145	0.4202	0.3102	0.2696	6	17.8571	91.9643	37.9464
po1229	Leucaena leucocephala	Fabaceae	Polley et al. (2002)	Tree Physiol. 22: 383-391	0.05413	0.01372	0.04368	0.11154	0.4853	0.123	0.3917	6	37.5	28.125	85.2679
mp0186	Deschampsia flexuosa	Poaceae	Poorter (1991)	Thesis, Utrecht	0.06026	0.0224	0.02934	0.112	0.538	0.2	0.262	6	59.8214	61.6071	34.8214
po2123	Betula populifolia	Betulaceae	Shipley (2002)	Funct. Ecol. 16: 682-689	0.0794	0.01095	0.0218	0.11215	0.6869	0.1025	0.2106	6	94.6429	22.3214	13.8393
po1230	Leucaena leucocephala	Fabaceae	Polley et al. (2002)	Tree Physiol. 22: 383-391	0.06498	0.01728	0.02996	0.11222	0.5791	0.1539	0.267	6	69.6429	40.625	37.0536
po0455	Bromus hordeaceus	Poaceae	Garnier (1992)	J. Ecol. 80: 665-675	0.05251	0.01879	0.04102	0.11232	0.4675	0.1673	0.3652	6	29.4643	46.875	79.9107
po0358	Cynosurus cristatus	Poaceae	Poorter & Remkes (1990)	Oecologia 83: 553-559	0.05275	0.01825	0.04191	0.11291	0.4672	0.1617	0.3712	6	29.0179	44.1964	82.5893
mp0187	Agathis australis	Araucariaceae	Bieleski (1959)	Aust. J. Bot. 7: 279-294	0.05156	0.03776	0.02368	0.113	0.456	0.334	0.21	6	25.8929	95.9821	13.3929
po1256	Picea glauca	Pinaceae	Brown & Higginbotham (1986)	Tree Physiol. 2: 223-232	0.075	0.008	0.03	0.113	0.6637	0.0708	0.2655	6	90.1786	8.48214	36.1607
po1546	Bromus madritensis	Poaceae	Maranon & Grubb (1993)	Funct. Ecol. 7: 591-599	0.05424	0.02034	0.03842	0.113	0.48	0.18	0.34	6	35.2679	54.4643	71.875
mp0188	Hordeum vulgare	Poaceae	Poorter & Van der Werf (1998)	In: Lambers et al.:pp. 309-336	0.05401	0.02304	0.03597	0.11301	0.478	0.204	0.318	6	33.0357	63.8393	59.375
po0899	Racosperma shirleyi	Fabaceae	Tomlinson et al. (2012, 2013)	J. Ecol. 100: 1113-1121; Ann. Bot. 112: 575-587	0.07676	0.01045	0.02589	0.1131	0.6787	0.0924	0.2289	6	92.8571	17.8571	19.1964
mp0189	Triticum aestivum	Poaceae	MacDowall (1972)	Can. J. Bot. 50: 89-99	0.061	0.033	0.021	0.114	0.535	0.289	0.184	6	56.6964	87.9464	9.375
po2074	Prunella vulgaris	Lamiaceae	Meziane & Shipley (1999)	Funct. Ecol. 13: 611-622	0.0698	0.0109	0.0333	0.114	0.613	0.096	0.292	6	78.5714	20.0893	47.3214
mp0190	Hordeum murinum	Poaceae	Chapin et al. (1989)	Oecologia 79: 96-105	0.03403	0.01434	0.06563	0.114	0.298	0.126	0.576	6	3.125	29.4643	99.5536
po1963	Panicum capillare	Poaceae	Meziane & Shipley (1999)	Funct. Ecol. 13: 611-622	0.0467	0.0218	0.0461	0.1146	0.402	0.189	0.409	6	14.7321	58.4821	88.8393
po0335	Deschampsia flexuosa	Poaceae	Poorter et al. (1995)	Plant Soil 171: 217-227	0.05672	0.02128	0.0367	0.11471	0.4945	0.1855	0.32	6	42.8571	55.8036	60.7143
po2256	Leucanthemum vulgare	Asteraceae	McKenna & Shipley (1999)	EcoScience 6: 286-296	0.072	0.0035	0.0397	0.1152	0.63	0.03	0.34	6	82.1429	0.446429	71.4286
po0996	Alopecurus geniculatus	Poaceae	Van der Werf et al. (1998)	Inherent Variation in Plant Growth, pp. 489-502	0.072	0.02186	0.02171	0.11557	0.5244	0.2365	0.2391	6	52.6786	75.8929	21.875
po0639	Racosperma coriaceum	Fabaceae	Loveys et al. (2002)	Plant Cell Environ. 25: 975-988	0.0772	0.02248	0.01612	0.1158	0.6667	0.1941	0.1392	6	90.625	60.2679	3.125
po0607	Firmiana simplex	Malvaceae	R. R. Villar (unpubl)	Unpublished	0.04285	0.05338	0.01969	0.1158	0.37	0.461	0.17	6	8.48214	99.5536	6.69643
po2287	Lobelia cardinalis	Campanulaceae	McKenna & Shipley (1999)	EcoScience 6: 286-296	0.0547	0.0211	0.0403	0.1161	0.47	0.18	0.35	6	30.3571	54.0179	75
po1050	Galium uliginosum	Rubiaceae	Van der Werf et al. (1998)	Inherent Variation in Plant Growth, pp. 489-502	0.05729	0.0275	0.03136	0.11614	0.4925	0.2318	0.2757	6	42.4107	75.4464	40.1786
mp0191	Cirsium vulgare	Asteraceae	Pons (1977)	Acta Bot. Neerl. 26: 29-42	0.08274	0.01819	0.01533	0.11626	0.712	0.156	0.132	6	98.6607	41.9643	2.23214
po0374	Corynephorus canescens	Poaceae	Poorter & Remkes (1990)	Oecologia 83: 553-559	0.0498	0.03511	0.03192	0.11683	0.4262	0.3005	0.2732	6	18.75	90.1786	38.8393
po1092	Pimpinella saxifraga	Apiaceae	Van der Werf et al. (1998)	Inherent Variation in Plant Growth, pp. 489-502	0.06571	0.01893	0.03221	0.11686	0.5611	0.1633	0.2756	6	65.625	44.6429	39.7321
mp0192	Brassica napus	Brassicaceae	Slauenwhite & Qaderi (2013)	J. Agron. Crop Sci. 199: 286-298	0.07085	0.0308	0.01534	0.11699	0.606	0.263	0.131	6	75.8929	83.4821	1.78571
mp0193	Alnus glutinosa	Betulaceae	Poorter (1993)	Vegetatio 104/105: 77-97	0.06276	0.01599	0.03825	0.117	0.536	0.137	0.327	6	58.4821	34.8214	63.3929
mp0194	Pinus thunbergii	Pinaceae	Morikawa et al. (1976)	J. Jap. For. Soc. 58: 174-178	0.08053	0.01134	0.0253	0.11717	0.687	0.097	0.216	6	95.0893	20.5357	16.5179
po0375	Corynephorus canescens	Poaceae	Poorter & Remkes (1990)	Oecologia 83: 553-559	0.04818	0.03198	0.03807	0.11823	0.4075	0.2705	0.322	6	16.0714	86.6071	61.6071
po1078	Lychnis flos-cuculi	Caryophyllaceae	Van der Werf et al. (1998)	Inherent Variation in Plant Growth, pp. 489-502	0.07316	0.00801	0.03774	0.11891	0.6161	0.0674	0.3165	6	79.4643	7.14286	58.4821
po2440	Aegilops geniculata	Poaceae	Villar et al. (2005)	Plant Soil 272: 11-27	0.06068	0.02645	0.03169	0.119	0.511	0.223	0.267	6	48.2143	71.875	37.5
po2499	Triticum aestivum	Poaceae	Villar et al. (2005)	Plant Soil 272: 11-27	0.0456	0.02216	0.05146	0.119	0.382	0.186	0.432	6	10.7143	56.25	91.9643
po0011	Urtica dioica	Urticaceae	Poorter (1993)	Vegetatio 104/105: 77-97	0.07502	0.01483	0.02928	0.11913	0.6297	0.1245	0.2458	6	81.6964	29.0179	25.4464
po0227	Holcus lanatus	Poaceae	Poorter & Pothmann (1992)	New Phytol. 120: 159-166	0.05622	0.02958	0.03369	0.11949	0.4705	0.2475	0.282	6	30.8036	80.3571	42.8571
po0933	Corymbia tessellaris	Myrtaceae	Tomlinson et al. (2012, 2013)	J. Ecol. 100: 1113-1121; Ann. Bot. 112: 575-587	0.07483	0.01398	0.03108	0.1199	0.6241	0.1166	0.2592	6	80.3571	25.8929	31.6964
po0289	Eucalyptus grandis	Myrtaceae	Kirschbaum et al. (1992)	Aust. J. Plant Physiol. 19: 55-66	0.07214	0.01563	0.03246	0.12023	0.6	0.13	0.27	6	74.5536	30.8036	38.3929
po0311	Deschampsia flexuosa	Poaceae	Poorter & Remkes (1990)	Oecologia 83: 553-559	0.05853	0.02421	0.03777	0.12051	0.4856	0.2009	0.3134	6	38.3929	62.0536	56.6964
po1271	Populus tremuloides	Salicaceae	Brown & Higginbotham (1986)	Tree Physiol. 2: 223-232	0.057	0.009	0.055	0.121	0.471	0.074	0.455	6	31.25	9.82143	92.8571
po0229	Holcus lanatus	Poaceae	Poorter et al. (1995)	Plant Soil 171: 217-227	0.04943	0.02304	0.04923	0.12169	0.4062	0.1893	0.4045	6	15.625	58.9286	87.9464
mp0195	Trifolium incarnatum	Fabaceae	Bennett & Runeckles (1977)	Crop Sci. 17: 443-445	0.06122	0.03784	0.02294	0.122	0.502	0.31	0.188	6	45.5357	91.5179	9.82143
po1532	Scorpiurus vermiculatus	Fabaceae	Maranon & Grubb (1993)	Funct. Ecol. 7: 591-599	0.0671	0.01586	0.03904	0.122	0.55	0.13	0.32	6	63.8393	30.3571	60.2679
po0212	Hordeum vulgare	Poaceae	Poorter & Nagel (2000)	Aust. J. Plant Physiol. 27: 595-607	0.05932	0.0171	0.0463	0.12272	0.4834	0.1393	0.3773	6	36.6071	36.1607	83.9286
po0423	Alnus glutinosa	Betulaceae	Poorter (1993)	Vegetatio 104/105: 77-97	0.06372	0.01777	0.04129	0.12278	0.519	0.1447	0.3363	6	50.8929	37.9464	70.0893
po1938	Oenothera biennis	Onagraceae	Meziane & Shipley (1999)	Funct. Ecol. 13: 611-622	0.0861	0.0073	0.0294	0.1228	0.702	0.058	0.24	6	98.2143	4.91071	22.3214
po2034	Poa pratensis	Poaceae	Meziane & Shipley (1999)	Funct. Ecol. 13: 611-622	0.0567	0.029	0.0372	0.1228	0.471	0.241	0.288	6	31.6964	79.0179	46.4286
po1259	Picea glauca	Pinaceae	Brown & Higginbotham (1986)	Tree Physiol. 2: 223-232	0.074	0.007	0.042	0.123	0.6016	0.0569	0.3415	6	75.4464	4.46429	72.3214
po0278	Eucalyptus macrorhyncha	Myrtaceae	Evans & Poorter (2001)	Plant Cell Environ. 24: 755-767	0.08003	0.01181	0.03165	0.12349	0.648	0.0956	0.2563	6	86.6071	19.6429	30.3571
po1881	Pilosella aurantiaca	Asteraceae	Meziane & Shipley (1999)	Funct. Ecol. 13: 611-622	0.0692	0.0046	0.0498	0.1236	0.568	0.037	0.394	6	67.8571	0.892857	86.1607
po0452	Bromus erectus	Poaceae	Garnier (1992)	J. Ecol. 80: 665-675	0.06009	0.01665	0.04704	0.12377	0.4855	0.1345	0.38	6	37.9464	33.0357	84.375
po0265	Festuca ovina	Poaceae	Poorter & Remkes (1990)	Oecologia 83: 553-559	0.0631	0.02519	0.0356	0.12389	0.5093	0.2033	0.2874	6	47.3214	62.9464	45.9821
mp0196	Brassica napus	Brassicaceae	Slauenwhite & Qaderi (2013)	J. Agron. Crop Sci. 199: 286-298	0.07865	0.02439	0.02169	0.12473	0.631	0.196	0.174	6	82.5893	61.1607	8.48214
mp0198	Trifolium incarnatum	Fabaceae	Bennett & Runeckles (1977)	Crop Sci. 17: 443-445	0.0643	0.03908	0.02163	0.125	0.514	0.313	0.173	6	48.6607	92.8571	8.03571
mp0197	Rosa canina	Rosaceae	Grubb et al. (1996)	J. Ecol. 84: 827-840	0.06125	0.032	0.03175	0.125	0.49	0.256	0.254	6	41.0714	82.1429	28.5714
po1869	Eutrochium maculatum	Asteraceae	Meziane & Shipley (1999)	Funct. Ecol. 13: 611-622	0.0577	0.0096	0.0581	0.1253	0.467	0.076	0.457	6	28.5714	10.7143	93.3036
mp0199	Medicago sativa	Fabaceae	Wang & Han (2007)	Soil Sci. Plant Nutr. 53: 278-285	0.0605	0.0322	0.0331	0.1258	0.481	0.256	0.263	6	35.7143	81.6964	35.2679
po2080	Prunella vulgaris	Lamiaceae	Meziane & Shipley (1999)	Funct. Ecol. 13: 611-622	0.0712	0.0092	0.0461	0.1264	0.562	0.072	0.366	6	66.5179	9.375	80.3571
po0097	Phleum pratense	Poaceae	Poorter & Remkes (1990)	Oecologia 83: 553-559	0.06785	0.0223	0.03631	0.12646	0.5365	0.1764	0.2871	6	59.375	52.2321	45.5357
po1912	Scorzoneroides autumnalis	Asteraceae	Meziane & Shipley (1999)	Funct. Ecol. 13: 611-622	0.05	0.0074	0.0691	0.1265	0.405	0.059	0.536	6	15.1786	5.35714	98.2143
mp0200	Lolium rigidum	Poaceae	Roumet et al. (1996)	New Phytol. 133: 595-603	0.06326	0.02828	0.03378	0.127	0.498	0.223	0.266	6	44.1964	71.4286	36.6071
mp0201	Picea glauca	Pinaceae	Brown & Higginbotham (1986)	Tree Physiol. 2: 223-232	0.059	0.009	0.059	0.127	0.465	0.071	0.465	6	27.2321	8.92857	94.1964
mp0202	Ilex aquifolium	Aquifoliaceae	Sack (2004)	Oikos 107: 110-127	0.05311	0.03928	0.03486	0.12725	0.417	0.309	0.274	6	16.9643	91.0714	39.2857
po0459	Bromus madritensis	Poaceae	Garnier (1992)	J. Ecol. 80: 665-675	0.06566	0.01862	0.0444	0.12733	0.5156	0.1462	0.3487	6	50	38.8393	74.5536
po0898	Racosperma shirleyi	Fabaceae	Tomlinson et al. (2012, 2013)	J. Ecol. 100: 1113-1121; Ann. Bot. 112: 575-587	0.09165	0.01133	0.02502	0.128	0.716	0.0885	0.1955	6	99.1071	15.1786	10.7143
mp0203	Impatiens parviflora	Balsaminaceae	Evans & Hughes (1961)	New Phytol. 60: 150-180	0.07545	0.02713	0.02616	0.12801	0.589	0.212	0.204	6	71.875	67.8571	11.6071
po2643	Pseudotsuga menziesii	Pinaceae	Everett et al. (2010)	J. Plant Nutr. 33: 1638-1657	0.07171	0.01537	0.04098	0.12805	0.56	0.12	0.32	6	64.7321	27.2321	59.8214
po1112	Rumex acetosa	Polygonaceae	Van der Werf et al. (1998)	Inherent Variation in Plant Growth, pp. 489-502	0.08174	0.00946	0.03686	0.12806	0.6432	0.0806	0.2762	6	85.7143	12.9464	40.625
mp0204	Plantago lanceolata	Plantaginaceae	Olff (1992)	Oecologia 89: 412-421	0.06596	0.04028	0.02212	0.12836	0.514	0.314	0.172	6	49.1071	93.3036	7.14286
po2043	Poa pratensis	Poaceae	Meziane & Shipley (1999)	Funct. Ecol. 13: 611-622	0.0589	0.0242	0.0461	0.1292	0.465	0.188	0.346	6	27.6786	57.1429	73.2143
po2070	Prunella vulgaris	Lamiaceae	Meziane & Shipley (1999)	Funct. Ecol. 13: 611-622	0.0726	0.0108	0.046	0.1294	0.587	0.079	0.334	6	71.4286	11.6071	67.8571
po0170	Solanum lycopersicum	Solanaceae	Nagel et al. (2001)	Physiol. Plant. 111: 33-39	0.08309	0.02014	0.02644	0.12967	0.6408	0.1553	0.2039	6	84.8214	41.0714	11.1607
mp0209	Acer saccharinum	Aceraceae	Ashton et al (1999)	For. Sci. 45: 512-519	0.05778	0.04342	0.0288	0.13	0.444	0.334	0.222	6	22.3214	95.5357	17.8571
mp0208	Brassica napus	Brassicaceae	Nagel K. (unpubl)	Unpublished	0.08831	0.01204	0.02965	0.13	0.679	0.093	0.228	6	93.3036	18.3036	18.75
mp0207	Hedera helix	Araliaceae	Sack & Grubb (2002)	Oecologia 131: 175-185	0.04272	0.04548	0.0418	0.13	0.329	0.35	0.322	6	4.46429	96.875	62.0536
po1373	Pinus taeda	Pinaceae	Ledig et al. (1970)	Bot. Gaz. 131: 349-359	0.069	0.019	0.042	0.13	0.5308	0.1462	0.3231	6	54.9107	39.2857	62.5
po1553	Citrus volkameriana	Rutaceae	Peng et al. (1993)	Plant Physiol. 101: 1063-1071	0.064	0.022	0.044	0.13	0.4923	0.1692	0.3385	6	41.9643	48.2143	70.5357
mp0206	Trichilia trifolia	Meliaceae	Huante et al. (1995b)	Funct. Ecol. 9: 849-858	0.05902	0.02249	0.04823	0.13	0.454	0.173	0.371	6	25.4464	50.8929	82.1429
mp0205	Betula alleghaniensis	Betulaceae	Walters & Reich (1996)	Ecology 77: 841-853	0.0455	0.0286	0.0559	0.13	0.35	0.22	0.43	6	7.58929	70.0893	91.5179
po0937	Gymnosporia senegalensis	Celastraceae	Tomlinson et al. (2012, 2013)	J. Ecol. 100: 1113-1121; Ann. Bot. 112: 575-587	0.02836	0.00735	0.09489	0.1306	0.2172	0.0563	0.7266	6	0	4.01786	100
po1983	Phleum pratense	Poaceae	Meziane & Shipley (1999)	Funct. Ecol. 13: 611-622	0.0493	0.0228	0.0588	0.1309	0.387	0.17	0.443	6	12.9464	49.1071	92.4107
mp0210	Fagus sylvatica	Fagaceae	Grubb et al. (1996)	J. Ecol. 84: 827-840	0.0448	0.03851	0.04768	0.131	0.342	0.294	0.364	6	5.80357	88.3929	79.4643
mp0211	Daucus carota	Apiaceae	Mommer et al. (2006)	J. Ecol. 94: 1117-1129	0.05656	0.02194	0.05251	0.131	0.432	0.167	0.401	6	19.6429	46.4286	87.0536
po1062	Hypochaeris radicata	Hypericaceae	Van der Werf et al. (1998)	Inherent Variation in Plant Growth, pp. 489-502	0.09393	0.00807	0.02929	0.13129	0.7237	0.0615	0.2148	6	100	6.25	16.0714
po0074	Rumex crispus	Polygonaceae	Poorter & Remkes (1990)	Oecologia 83: 553-559	0.08395	0.01549	0.03197	0.13141	0.6388	0.1179	0.2432	6	84.375	26.7857	24.1071
po0336	Deschampsia flexuosa	Poaceae	Poorter et al. (1995)	Plant Soil 171: 217-227	0.06193	0.02546	0.04407	0.13146	0.4711	0.1937	0.3352	6	32.1429	59.8214	69.1964
mp0212	Ranunculus bulbosus	Ranunculaceae	Mommer et al. (2006)	J. Ecol. 94: 1117-1129	0.04095	0.04125	0.0494	0.1316	0.311	0.313	0.375	6	3.57143	92.4107	83.0357
po0543	Pistacia terebinthus	Anacardiaceae	Cornelissen et al. (1996)	J. Ecol. 84: 755-765	0.08878	0.02401	0.01889	0.13168	0.6742	0.1823	0.1435	6	91.5179	54.9107	4.01786
mp0213	Medicago sativa	Fabaceae	Khavari-Nejad & Chaparzadeh (1998)	Photosynthetica 35: 461-466	0.044	0.055	0.033	0.132	0.333	0.417	0.25	6	4.91071	99.1071	26.7857
po2003	Plantago lanceolata	Plantaginaceae	Meziane & Shipley (1999)	Funct. Ecol. 13: 611-622	0.0694	0.0065	0.0561	0.132	0.526	0.048	0.426	6	53.125	2.23214	91.0714
mp0214	Pinus thunbergii	Pinaceae	Morikawa et al. (1976)	J. Jap. For. Soc. 58: 174-178	0.09017	0.01207	0.03038	0.13262	0.68	0.091	0.229	6	93.75	17.4107	19.6429
po0488	Poa annua	Poaceae	Garnier (1992)	J. Ecol. 80: 665-675	0.05783	0.02584	0.04919	0.13286	0.4353	0.1945	0.3702	6	20.5357	60.7143	81.25
po1781	Carex crinita	Cyperaceae	Meziane & Shipley (1999)	Funct. Ecol. 13: 611-622	0.0426	0.0448	0.0455	0.1329	0.319	0.335	0.346	6	4.01786	96.4286	73.6607
mp0215	Viburnum lantana	Adoxaceae	Grubb et al. (1996)	J. Ecol. 84: 827-840	0.05825	0.027	0.04775	0.133	0.438	0.203	0.359	6	21.4286	62.5	77.2321
po0554	Arabidopsis thaliana	Brassicaceae	D. Tholen (unpubl)	Unpublished	0.08131	0.03199	0.02133	0.1333	0.61	0.24	0.16	6	77.6786	78.5714	6.25
po2209	Pinus aristata	Pinaceae	Shipley (2002)	Funct. Ecol. 16: 682-689	0.0864	0.01787	0.02911	0.13338	0.6454	0.136	0.2186	6	86.1607	33.9286	17.4107
po1066	Scorzoneroides autumnalis	Asteraceae	Van der Werf et al. (1998)	Inherent Variation in Plant Growth, pp. 489-502	0.08171	0.01186	0.04057	0.13414	0.6083	0.0908	0.3009	6	76.3393	16.5179	50.8929
po0929	Eucalyptus platyphylla	Myrtaceae	Tomlinson et al. (2012, 2013)	J. Ecol. 100: 1113-1121; Ann. Bot. 112: 575-587	0.07076	0.01937	0.04409	0.13422	0.5272	0.1443	0.3285	6	53.5714	37.5	64.2857
po2412	Lonicera xylosteum	Caprifoliaceae	Ruiz-Robleto & Villar (2005)	Plant Biol. 7: 484-494	0.05481	0.04035	0.03933	0.13449	0.4075	0.3	0.2925	6	16.5179	89.7321	48.2143
po1526	Hedypnois cretica	Asteraceae	Maranon & Grubb (1993)	Funct. Ecol. 7: 591-599	0.0945	0.0054	0.0351	0.135	0.7	0.04	0.26	6	97.7679	1.33929	32.5893
mp0216	Brassica napus	Brassicaceae	Slauenwhite & Qaderi (2013)	J. Agron. Crop Sci. 199: 286-298	0.0853	0.02869	0.02107	0.13505	0.632	0.212	0.156	6	83.4821	68.3036	5.80357
mp0217	Crataegus monogyna	Rosaceae	Grubb et al. (1996)	J. Ecol. 84: 827-840	0.06569	0.02883	0.04148	0.136	0.483	0.212	0.305	6	36.1607	67.4107	53.5714
po0583	Gleditsia triacanthos	Fabaceae	R. R. Villar (unpubl)	Unpublished	0.07064	0.0539	0.01157	0.1361	0.519	0.396	0.085	6	51.3393	98.6607	0
po0889	Racosperma harpophyllum	Fabaceae	Tomlinson et al. (2012, 2013)	J. Ecol. 100: 1113-1121; Ann. Bot. 112: 575-587	0.07991	0.01169	0.0447	0.1363	0.5863	0.0858	0.3279	6	70.9821	13.8393	63.8393
po1771	Carex crinita	Cyperaceae	Meziane & Shipley (1999)	Funct. Ecol. 13: 611-622	0.0357	0.0345	0.0663	0.1365	0.253	0.239	0.508	6	0.892857	77.6786	97.3214
po0664	Geum rivale	Rosaceae	Loveys et al. (2002)	Plant Cell Environ. 25: 975-988	0.08	0.01347	0.04305	0.13652	0.586	0.0986	0.3153	6	70.5357	20.9821	57.5893
po0946	Mimosa claussenii	Fabaceae	Tomlinson et al. (2012, 2013)	J. Ecol. 100: 1113-1121; Ann. Bot. 112: 575-587	0.09569	0.01296	0.02815	0.1368	0.6995	0.0947	0.2057	6	97.3214	19.1964	12.0536
po2297	Melilotus alba	Fabaceae	McKenna & Shipley (1999)	EcoScience 6: 286-296	0.0644	0.0214	0.0511	0.137	0.47	0.16	0.37	7	31.8386	46.1883	75.3363
po3068	Arbutus unedo	Ericaceae	Vasques et al. (2013)	Env. Exp. Bot. 96: 11-19	0.018	0.039	0.08	0.137	0.1314	0.2847	0.5839	7	0	88.3408	98.6547
po0693	Silene dioica	Caryophyllaceae	Loveys et al. (2002)	Plant Cell Environ. 25: 975-988	0.08237	0.02063	0.0341	0.1371	0.6008	0.1505	0.2487	7	72.1973	41.2556	31.3901
po1891	Pilosella aurantiaca	Asteraceae	Meziane & Shipley (1999)	Funct. Ecol. 13: 611-622	0.0671	0.0103	0.0601	0.1375	0.473	0.071	0.456	7	33.6323	7.17489	90.583
po1237	Leucaena leucocephala	Fabaceae	Polley et al. (2002)	Tree Physiol. 22: 383-391	0.08519	0.01907	0.03348	0.13774	0.6185	0.1384	0.2431	7	77.13	34.5291	30.4933
mp0218	Medicago sativa	Fabaceae	Khavari-Nejad & Chaparzadeh (1998)	Photosynthetica 35: 461-466	0.04	0.071	0.027	0.138	0.29	0.514	0.196	7	5.8296	100	15.6951
po1080	Lythrum salicaria	Lythraceae	Van der Werf et al. (1998)	Inherent Variation in Plant Growth, pp. 489-502	0.08543	0.01693	0.03579	0.13814	0.6188	0.1211	0.2601	7	77.5785	24.2152	38.1166
mp0219	Salvia pratensis	Lamiaceae	Mommer et al. (2006)	J. Ecol. 94: 1117-1129	0.09584	0.01927	0.02309	0.1382	0.693	0.139	0.167	7	94.1704	34.9776	12.1076
po1215	Gleditsia triacanthos	Fabaceae	Polley et al. (2002)	Tree Physiol. 22: 383-391	0.03913	0.0111	0.08803	0.13825	0.283	0.0803	0.6367	7	4.93274	11.6592	100
po2038	Poa pratensis	Poaceae	Meziane & Shipley (1999)	Funct. Ecol. 13: 611-622	0.0716	0.0301	0.0367	0.1384	0.517	0.216	0.267	7	46.6368	66.3677	41.704
mp0220	Taxus baccata	Taxaceae	Cornelissen et al. (1999)	New Phytol. 141: 401-409	0.06769	0.03475	0.03656	0.139	0.487	0.25	0.263	7	40.3587	80.7175	40.3587
po2437	Aegilops triuncialis	Poaceae	Villar et al. (2005)	Plant Soil 272: 11-27	0.05988	0.02726	0.05215	0.139	0.43	0.196	0.374	7	19.7309	61.8834	76.6816
po1408	Solanum lycopersicum	Solanaceae	Hurd (1974)	Ann. Bot. 38: 613-623	0.09596	0.01643	0.02669	0.13908	0.69	0.1181	0.1919	7	92.8251	21.5247	15.2466
mp0221	Pinus banksiana	Pinaceae	Reich et al. (1998c)	Funct. Ecol. 12: 327-338	0.08825	0.02122	0.03078	0.13946	0.633	0.152	0.221	7	82.5112	42.1525	23.3184
po2229	Asclepias verticillata	Apocynaceae	McKenna & Shipley (1999)	EcoScience 6: 286-296	0.0455	0.0348	0.0592	0.1395	0.33	0.25	0.42	7	9.41704	80.2691	88.3408
mp0222	Rumex obtusifolius	Polygonaceae	Jeangros & Nosberger (1992)	Weed Res. 32: 311-316	0.08876	0.02506	0.02618	0.14	0.634	0.179	0.187	7	83.4081	53.8117	13.9013
po1145	Brassica napus	Brassicaceae	K. K. Nagel et al.(unpubl)	Pers. Comm.	0.105	0.004	0.031	0.14	0.753	0.03	0.221	7	98.2063	0.896861	22.87
po1527	Hypochaeris glabra	Asteraceae	Maranon & Grubb (1993)	Funct. Ecol. 7: 591-599	0.1036	0.0028	0.0336	0.14	0.74	0.02	0.24	7	97.3094	0.44843	30.0448
mp0224	Trichilia trifolia	Meliaceae	Huante et al. (1995b)	Funct. Ecol. 9: 849-858	0.05936	0.02688	0.05278	0.14	0.424	0.192	0.377	7	18.8341	59.6413	78.4753
mp0223	Cochlospermum vitifolium	Bixaceae	Huante et al. (1995b)	Funct. Ecol. 9: 849-858	0.03262	0.02674	0.0819	0.14	0.233	0.191	0.585	7	2.69058	58.296	99.1031
po2318	Plantago lanceolata	Plantaginaceae	McKenna & Shipley (1999)	EcoScience 6: 286-296	0.0862	0.0222	0.0317	0.1401	0.62	0.16	0.23	7	78.9238	46.6368	26.009
po2111	Silene vulgaris	Caryophyllaceae	Meziane & Shipley (1999)	Funct. Ecol. 13: 611-622	0.091	0.0225	0.0269	0.1404	0.674	0.159	0.168	7	90.1345	45.7399	12.5561
po0338	Deschampsia flexuosa	Poaceae	Poorter et al. (1995)	Plant Soil 171: 217-227	0.06503	0.02446	0.05092	0.1404	0.4631	0.1742	0.3627	7	28.6996	50.6726	73.0942
mp0226	Tradescantia fluminensis	Commelinaceae	Khavari-Nejad (1988)	Photosynthetica 22: 116-120	0.062	0.065	0.014	0.141	0.44	0.461	0.099	7	21.9731	98.6547	1.34529
mp0225	Solanum dulcamara	Solanaceae	Clough et al. (1979b)	Plant Physiol. 64: 25-30	0.097	0.026	0.018	0.141	0.688	0.184	0.128	7	92.3767	56.5022	4.93274
po1255	Picea glauca	Pinaceae	Brown & Higginbotham (1986)	Tree Physiol. 2: 223-232	0.101	0.01	0.03	0.141	0.7163	0.0709	0.2128	7	95.9641	6.72646	20.1794
po0393	Brachypodium pinnatum	Poaceae	Poorter & Remkes (1990)	Oecologia 83: 553-559	0.06749	0.03669	0.03685	0.14103	0.4786	0.2601	0.2613	7	35.426	83.4081	39.9103
mp0227	Ranunculus bulbosus	Ranunculaceae	Mommer et al. (2006)	J. Ecol. 94: 1117-1129	0.0572	0.0271	0.0571	0.1414	0.405	0.192	0.404	7	16.5919	59.1928	83.8565
po1758	Bromus inermis	Poaceae	Meziane & Shipley (1999)	Funct. Ecol. 13: 611-622	0.0682	0.025	0.0483	0.1415	0.482	0.173	0.345	7	38.1166	50.2242	68.6099
po2656	Pinus sylvestris	Pinaceae	Zurbriggen et al. (2013)	Plant Ecol. 214: 385-396	0.07926	0.04044	0.02224	0.14194	0.5584	0.2849	0.1567	7	63.2287	88.7892	10.3139
po1375	Pinus taeda	Pinaceae	Ledig et al. (1970)	Bot. Gaz. 131: 349-359	0.074	0.02	0.048	0.142	0.5211	0.1408	0.338	7	50.2242	35.8744	65.4709
mp0228	Succisa pratensis	Dipsacaceae	Olff (1992)	Oecologia 89: 412-421	0.06837	0.02588	0.04802	0.14226	0.481	0.182	0.338	7	37.6682	55.6054	65.9193
po0057	Taraxacum officinale	Asteraceae	Poorter (1993)	Vegetatio 104/105: 77-97	0.08269	0.01078	0.04914	0.1426	0.5798	0.0756	0.3446	7	67.713	9.86547	68.1614
po1672	Lathyrus pratensis	Fabaceae	Den Dubbelden & Oosterbeek (1995)	Funct. Ecol. 9: 628-634	0.03211	0.05334	0.05725	0.1427	0.225	0.3738	0.4012	7	2.24215	95.9641	82.9596
mp0229	Betula pubescens	Betulaceae	Portsmuth & Niinemets (2007)	Funct. Ecol. 21: 61-77	0.06843	0.02359	0.05105	0.14307	0.478	0.165	0.357	7	34.5291	48.4305	71.3004
po0534	Laurus nobilis	Lauraceae	Cornelissen et al. (1996)	J. Ecol. 84: 755-765	0.06575	0.04145	0.03595	0.14315	0.4593	0.2896	0.2511	7	27.8027	89.6861	33.1839
po1202	Prosopis glandulosa	Fabaceae	Polley et al. (2002)	Tree Physiol. 22: 383-391	0.08174	0.02156	0.04005	0.14335	0.5702	0.1504	0.2794	7	66.8161	40.8072	46.6368
po1840	Deschampsia cespitosa	Poaceae	Meziane & Shipley (1999)	Funct. Ecol. 13: 611-622	0.0444	0.0246	0.0745	0.1435	0.313	0.173	0.513	7	7.17489	49.7758	95.9641
po1238	Leucaena leucocephala	Fabaceae	Polley et al. (2002)	Tree Physiol. 22: 383-391	0.07786	0.02061	0.04513	0.1436	0.5422	0.1435	0.3143	7	58.7444	36.3229	56.5022
po2719	Bouteloua gracilis	Poaceae	Detling et al. (1979)	Oecologia 41: 127-134	0.05333	0.04091	0.04951	0.14375	0.371	0.2846	0.3444	7	13.4529	87.8924	67.713
po0103	Plantago major	Plantaginaceae	Poorter & Remkes (1990)	Oecologia 83: 553-559	0.0891	0.01856	0.03624	0.1439	0.6192	0.129	0.2519	7	78.4753	28.6996	33.6323
mp0230	Apeiba tibourbou	Malvaceae	Hayashida Y. & Boot R.G.A. (unpubl)	Unpublished	0.07331	0.02839	0.0423	0.144	0.509	0.197	0.294	7	45.7399	62.3318	51.1211
po2185	Andropogon gerardii	Poaceae	Shipley (2002)	Funct. Ecol. 16: 682-689	0.05909	0.04954	0.0354	0.14403	0.4196	0.3547	0.2256	7	17.9372	94.6188	24.2152
po1733	Elymus repens	Poaceae	Meziane & Shipley (1999)	Funct. Ecol. 13: 611-622	0.0681	0.0518	0.0245	0.1444	0.4716	0.3587	0.1697	7	33.1839	95.5157	13.0045
po2221	Asclepias incarnata	Apocynaceae	McKenna & Shipley (1999)	EcoScience 6: 286-296	0.0692	0.0369	0.0382	0.1444	0.48	0.26	0.26	7	36.7713	82.9596	37.6682
po1893	Hordeum jubatum	Poaceae	Meziane & Shipley (1999)	Funct. Ecol. 13: 611-622	0.0748	0.0319	0.0378	0.1446	0.518	0.221	0.261	7	47.9821	69.5067	39.0135
po0995	Allium vineale	Amaryllidaceae	Van der Werf et al. (1998)	Inherent Variation in Plant Growth, pp. 489-502	0.07721	0.0105	0.05707	0.14479	0.5339	0.0709	0.3951	7	54.7085	6.27803	82.0628
mp0231	Betula pendula	Betulaceae	De la Rosa et al. (2003)	Glob. Change Biol. 9: 65-73	0.06663	0.01798	0.05967	0.145	0.46	0.124	0.412	7	28.2511	25.5605	86.9955
po0641	Acacia melanoxylon	Fabaceae	Loveys et al. (2002)	Plant Cell Environ. 25: 975-988	0.07523	0.0202	0.04967	0.1451	0.5185	0.1392	0.3423	7	49.3274	35.426	67.2646
po0164	Silene dioica	Caryophyllaceae	Poorter (1993)	Vegetatio 104/105: 77-97	0.07681	0.01414	0.0544	0.14535	0.5285	0.0973	0.3742	7	52.4664	13.9013	77.13
po0438	Avena barbata	Poaceae	Garnier (1992)	J. Ecol. 80: 665-675	0.07159	0.02155	0.05241	0.14555	0.4919	0.1481	0.3601	7	42.6009	38.1166	72.1973
po0668	Geum urbanum	Rosaceae	Loveys et al. (2002)	Plant Cell Environ. 25: 975-988	0.09785	0.01895	0.02907	0.14587	0.6708	0.1299	0.1993	7	89.6861	30.0448	17.4888
po0444	Brachypodium distachyon	Poaceae	Garnier (1992)	J. Ecol. 80: 665-675	0.06876	0.03257	0.04506	0.14639	0.4697	0.2225	0.3078	7	31.3901	70.852	53.8117
mp0232	Viburnum opulus	Adoxaceae	Sack (2004)	Oikos 107: 110-127	0.03695	0.04141	0.06817	0.14653	0.252	0.283	0.465	7	3.58744	87.4439	92.3767
po1222	Gleditsia triacanthos	Fabaceae	Polley et al. (2002)	Tree Physiol. 22: 383-391	0.06489	0.0118	0.07049	0.14718	0.4409	0.0802	0.4789	7	22.87	11.2108	93.722
po0195	Lolium perenne	Poaceae	Poorter (1993)	Vegetatio 104/105: 77-97	0.07239	0.02857	0.04631	0.14727	0.4915	0.194	0.3145	7	42.1525	60.5381	56.9507
po2163	Oenothera biennis	Onagraceae	Shipley (2002)	Funct. Ecol. 16: 682-689	0.10733	0.00573	0.0343	0.14735	0.6338	0.0436	0.3225	7	82.9596	3.13901	59.6413
po0058	Taraxacum officinale	Asteraceae	Poorter (1993)	Vegetatio 104/105: 77-97	0.08767	0.01068	0.04942	0.14777	0.5933	0.0723	0.3344	7	70.4036	8.07175	64.574
po1235	Leucaena leucocephala	Fabaceae	Polley et al. (2002)	Tree Physiol. 22: 383-391	0.06911	0.01921	0.05959	0.1479	0.4673	0.1299	0.4029	7	30.0448	29.5964	83.4081
po0138	Poa annua	Poaceae	Poorter & Remkes (1990)	Oecologia 83: 553-559	0.07477	0.03081	0.04235	0.14793	0.5055	0.2083	0.2863	7	44.3946	65.4709	48.4305
mp0233	Hordeum vulgare	Poaceae	Poorter & Van der Werf (1998)	In: Lambers et al.:pp. 309-336	0.07666	0.02583	0.04545	0.14795	0.518	0.175	0.307	7	48.4305	51.1211	52.9148
po1369	Pinus taeda	Pinaceae	Ledig et al. (1970)	Bot. Gaz. 131: 349-359	0.078	0.022	0.048	0.148	0.527	0.1486	0.3243	7	51.5695	39.0135	60.9865
mp0234	Agrostis vinealis	Poaceae	Boot & Den Dubbelden (1990)	Oecologia 85: 115-121	0.05624	0.0296	0.06216	0.148	0.38	0.2	0.42	7	14.7982	63.6771	87.8924
po2359	Verbascum thapsus	Scrophulariaceae	McKenna & Shipley (1999)	EcoScience 6: 286-296	0.0897	0.0179	0.0405	0.1482	0.61	0.12	0.27	7	73.991	23.7668	42.6009
po1118	Stellaria media	Caryophyllaceae	Van der Werf et al. (1998)	Inherent Variation in Plant Growth, pp. 489-502	0.08507	0.03331	0.03024	0.14863	0.5726	0.2224	0.205	7	67.2646	70.4036	18.3857
mp0235	Euonymus europaeus	Celastraceae	Grubb et al. (1996)	J. Ecol. 84: 827-840	0.02488	0.04112	0.08299	0.149	0.167	0.276	0.557	7	0.896861	85.6502	96.861
po0987	Achillea ptarmica	Asteraceae	Van der Werf et al. (1998)	Inherent Variation in Plant Growth, pp. 489-502	0.08357	0.02302	0.04265	0.14924	0.5541	0.156	0.29	7	62.3318	43.4978	49.3274
po0678	Plantago lanceolata	Plantaginaceae	Loveys et al. (2002)	Plant Cell Environ. 25: 975-988	0.1046	0.00478	0.04	0.14938	0.7002	0.032	0.2678	7	95.5157	1.34529	42.1525
po0120	Plantago major	Plantaginaceae	Poorter et al. (1988)	Physiol. Plant. 73: 553-559	0.07604	0.01487	0.05855	0.14946	0.5087	0.0995	0.3918	7	45.2915	15.2466	81.6143
po1068	Leucanthemum vulgare	Asteraceae	Van der Werf et al. (1998)	Inherent Variation in Plant Growth, pp. 489-502	0.107	0.00993	0.03257	0.1495	0.7166	0.0661	0.2173	7	96.4126	5.38117	21.9731
mp0236	Trema micrantha	Cannabaceae	Valio (2001)	Tree Physiol. 21: 65-70	0.1	0.03	0.02	0.15	0.667	0.2	0.133	7	88.7892	64.1256	5.38117
mp0237	Thouinia paucidentata	Sapindaceae	Huante et al. (1995b)	Funct. Ecol. 9: 849-858	0.0798	0.02025	0.0477	0.15	0.532	0.135	0.318	7	54.2601	31.8386	58.296
po2638	Pseudotsuga menziesii	Pinaceae	Everett et al. (2010)	J. Plant Nutr. 33: 1638-1657	0.08122	0.0161	0.05268	0.15	0.5415	0.1073	0.3512	7	58.296	17.9372	70.4036
po0091	Pimpinella saxifraga	Apiaceae	Poorter & Remkes (1990)	Oecologia 83: 553-559	0.08435	0.0159	0.04977	0.15003	0.5623	0.106	0.3317	7	65.0224	17.0404	62.7803
po2431	Phillyrea latifolia	Oleaceae	Ruiz-Robleto & Villar (2005)	Plant Biol. 7: 484-494	0.0691	0.02943	0.05212	0.15065	0.4587	0.1954	0.346	7	26.4574	61.435	69.5067
po1789	Leucanthemum vulgare	Asteraceae	Meziane & Shipley (1999)	Funct. Ecol. 13: 611-622	0.0836	0.011	0.0562	0.1508	0.548	0.073	0.379	7	60.5381	8.96861	79.3722
po0923	Corymbia erythrophloia	Myrtaceae	Tomlinson et al. (2012, 2013)	J. Ecol. 100: 1113-1121; Ann. Bot. 112: 575-587	0.08228	0.02981	0.0389	0.151	0.5449	0.1974	0.2576	7	59.6413	62.7803	36.7713
mp0238	Juniperus procera	Cupressaceae	Sharew et al. (1996)	Tree Physiol. 16: 617-626	0.06376	0.02369	0.06227	0.151	0.422	0.157	0.412	7	18.3857	43.9462	87.4439
po2239	Bromus inermis	Poaceae	McKenna & Shipley (1999)	EcoScience 6: 286-296	0.0814	0.0187	0.0512	0.1512	0.54	0.12	0.34	7	56.9507	23.3184	66.3677
mp0239	Petalostemum candidum	Fabaceae	Reich et al. (2003)	New Phytol. 157: 617-631	0.07162	0.02409	0.05563	0.15135	0.473	0.159	0.368	7	34.0807	45.2915	74.8879
po1020	Carex pseudocyperus	Cyperaceae	Van der Werf et al. (1998)	Inherent Variation in Plant Growth, pp. 489-502	0.08586	0.02764	0.03821	0.15171	0.5681	0.18	0.2519	7	65.9193	54.2601	34.0807
mp0240	Antidesma cuspidatum	Phyllanthaceae	Burslem et al. (1996)	Biotropica 28: 636-648	0.04327	0.02216	0.08638	0.15181	0.285	0.146	0.569	7	5.38117	36.7713	97.7578
mp0241	Hordeum vulgare	Poaceae	Andrews et al. (1992)	Ann. Bot. 70: 271-276	0.04574	0.03293	0.07317	0.15184	0.301	0.217	0.482	7	6.27803	66.8161	94.6188
po1371	Pinus taeda	Pinaceae	Ledig et al. (1970)	Bot. Gaz. 131: 349-359	0.077	0.018	0.057	0.152	0.5066	0.1184	0.375	7	44.843	21.9731	77.5785
po1918	Scorzoneroides autumnalis	Asteraceae	Meziane & Shipley (1999)	Funct. Ecol. 13: 611-622	0.0797	0.0174	0.0553	0.1523	0.53	0.119	0.351	7	53.3632	22.4215	69.9552
po1231	Leucaena leucocephala	Fabaceae	Polley et al. (2002)	Tree Physiol. 22: 383-391	0.08724	0.01917	0.04689	0.1533	0.5691	0.125	0.3059	7	66.3677	26.4574	52.4664
mp0242	Lolium multiflorum	Poaceae	Bennett & Runeckles (1977)	Crop Sci. 17: 443-445	0.06648	0.06919	0.01833	0.154	0.432	0.449	0.119	7	20.6278	97.7578	3.13901
mp0243	Trifolium incarnatum	Fabaceae	Bennett & Runeckles (1977)	Crop Sci. 17: 443-445	0.08361	0.04683	0.02356	0.154	0.543	0.304	0.153	7	59.1928	91.9283	8.07175
mp0244	Hakea sulcata	Proteaceae	Poot & Lambers (2003)	Plant Soil 253: 57-70	0.12765	0.01557	0.01109	0.15432	0.827	0.101	0.072	7	100	16.1435	0
po0611	Brachychiton populneus	Malvaceae	R. R. Villar (unpubl)	Unpublished	0.0722	0.06184	0.02056	0.1546	0.467	0.4	0.133	7	29.5964	96.861	5.8296
po0998	Alopecurus geniculatus	Poaceae	Van der Werf et al. (1998)	Inherent Variation in Plant Growth, pp. 489-502	0.06783	0.03501	0.05181	0.15465	0.4416	0.2262	0.3322	7	23.3184	73.5426	63.6771
po1284	Populus tremuloides	Salicaceae	Brown & Higginbotham (1986)	Tree Physiol. 2: 223-232	0.091	0.016	0.048	0.155	0.587	0.103	0.31	7	68.6099	16.5919	54.2601
po1576	Betula papyrifera	Betulaceae	Reich et al. (1998c)	Funct. Ecol. 12: 327-338	0.10649	0.02327	0.02552	0.15528	0.6858	0.1499	0.1644	7	91.4798	39.9103	11.6592
mp0245	Hakea sulcata	Proteaceae	Poot & Lambers (2003)	Plant Soil 253: 57-70	0.08722	0.01187	0.0565	0.15558	0.561	0.076	0.363	7	64.574	10.3139	73.5426
po0012	Urtica dioica	Urticaceae	Poorter (1993)	Vegetatio 104/105: 77-97	0.09831	0.02094	0.03655	0.1558	0.631	0.1344	0.2346	7	82.0628	30.9417	27.8027
po1631	Populus tremuloides	Salicaceae	Reich et al. (1998c)	Funct. Ecol. 12: 327-338	0.09173	0.03932	0.0248	0.15585	0.5886	0.2523	0.1591	7	69.5067	81.6143	11.2108
mp0246	Betula pubescens	Betulaceae	Portsmuth & Niinemets (2007)	Funct. Ecol. 21: 61-77	0.05908	0.02355	0.07326	0.15589	0.379	0.151	0.47	7	14.3498	41.704	92.8251
mp0247	Terminalia ivorensis	Combretaceae	Kwesiga & Grace (1986)	Ann. Bot. 57: 283-290	0.10165	0.03523	0.01912	0.156	0.652	0.226	0.123	7	86.0987	73.0942	3.58744
mp0248	Betula pendula	Betulaceae	De la Rosa et al. (2003)	Glob. Change Biol. 9: 65-73	0.06848	0.0181	0.06856	0.156	0.439	0.116	0.44	7	21.5247	20.1794	89.6861
mp0249	Agathis australis	Araucariaceae	Bieleski (1959)	Aust. J. Bot. 7: 279-294	0.06767	0.04961	0.03898	0.15625	0.433	0.317	0.249	7	21.0762	92.8251	31.8386
po1203	Prosopis glandulosa	Fabaceae	Polley et al. (2002)	Tree Physiol. 22: 383-391	0.08665	0.02082	0.04911	0.15658	0.5534	0.133	0.3136	7	61.8834	30.4933	56.0538
mp0250	Pinus strobus	Pinaceae	Canham et al. (1996)	Can. J. For. Res. 26: 1521-1530	0.08217	0.01451	0.06014	0.15682	0.524	0.093	0.383	7	51.1211	13.4529	80.7175
po0117	Plantago major	Plantaginaceae	Poorter (1993)	Vegetatio 104/105: 77-97	0.10175	0.01559	0.03957	0.15692	0.6485	0.0994	0.2522	7	85.2018	14.7982	34.5291
po0509	Celtis australis	Cannabaceae	Cornelissen et al. (1996)	J. Ecol. 84: 755-765	0.10701	0.03438	0.01571	0.1571	0.6812	0.2188	0.1	7	91.0314	67.713	1.79372
po0148	Nicotiana tabacum	Solanaceae	Evans & Poorter (2001)	Plant Cell Environ. 24: 755-767	0.12132	0.01136	0.02446	0.15714	0.7721	0.0723	0.1556	7	99.1031	8.52018	9.41704
po1671	Lathyrus pratensis	Fabaceae	Den Dubbelden & Oosterbeek (1995)	Funct. Ecol. 9: 628-634	0.03486	0.04699	0.0753	0.15715	0.2218	0.299	0.4792	7	1.79372	91.4798	94.1704
po0985	Achillea millefolium	Asteraceae	Van der Werf et al. (1998)	Inherent Variation in Plant Growth, pp. 489-502	0.10314	0.0096	0.04479	0.15752	0.6552	0.0592	0.2856	7	86.9955	4.03587	47.9821
po0654	Eucalyptus dumosa	Myrtaceae	Loveys et al. (2002)	Plant Cell Environ. 25: 975-988	0.09573	0.00915	0.05272	0.1576	0.6074	0.0581	0.3345	7	73.0942	3.58744	65.0224
po1234	Leucaena leucocephala	Fabaceae	Polley et al. (2002)	Tree Physiol. 22: 383-391	0.07681	0.01674	0.06427	0.15783	0.4867	0.1061	0.4072	7	39.9103	17.4888	85.6502
po1538	Astragalus pelecinus	Fabaceae	Maranon & Grubb (1993)	Funct. Ecol. 7: 591-599	0.09954	0.01264	0.04582	0.158	0.63	0.08	0.29	7	81.1659	10.7623	48.8789
mp0252	Picea engelmannii	Pinaceae	Sullivan & Teramura (1988)	Am. J. Bot. 75: 225-230	0.07	0.038	0.05	0.158	0.443	0.241	0.316	7	23.7668	77.5785	57.8475
mp0251	Euonymus europaeus	Celastraceae	Grubb et al. (1996)	J. Ecol. 84: 827-840	0.0286	0.05056	0.07884	0.158	0.181	0.32	0.499	7	1.34529	93.2735	95.5157
po1258	Picea glauca	Pinaceae	Brown & Higginbotham (1986)	Tree Physiol. 2: 223-232	0.108	0.01	0.041	0.159	0.6792	0.0629	0.2579	7	90.583	4.4843	37.2197
po2504	Cistus ladanifer	Cistaceae	Lopez-Iglesias et al. (2014)	Acta Oecol. 56: 10-18	0.10214	0.02829	0.02878	0.1592	0.6416	0.1777	0.1808	7	83.8565	52.9148	13.4529
po1967	Phleum pratense	Poaceae	Meziane & Shipley (1999)	Funct. Ecol. 13: 611-622	0.0819	0.0365	0.0414	0.1599	0.521	0.226	0.253	7	49.7758	72.6457	34.9776
po2388	Datura inoxia	Solanaceae	Ambrose & Sciuchetti (1962)	J. Pharm. Sci. 51: 934-938	0.12	0.02	0.02	0.16	0.75	0.125	0.125	7	97.7578	26.9058	4.03587
po0893	Acacia natalitia	Fabaceae	Tomlinson et al. (2012, 2013)	J. Ecol. 100: 1113-1121; Ann. Bot. 112: 575-587	0.08584	0.01783	0.05633	0.16	0.5365	0.1114	0.3521	7	55.157	19.7309	70.852
po1933	Oenothera biennis	Onagraceae	Meziane & Shipley (1999)	Funct. Ecol. 13: 611-622	0.0983	0.0064	0.0554	0.1601	0.62	0.039	0.341	7	79.3722	2.69058	66.8161
mp0253	Ochroma pyramidale	Malvaceae	Kitajima (1994)	Oecologia 98: 419-428	0.11676	0.02211	0.02211	0.16098	0.725	0.137	0.137	7	96.861	33.1839	6.27803
po2314	Phleum pratense	Poaceae	McKenna & Shipley (1999)	EcoScience 6: 286-296	0.0713	0.0267	0.0631	0.1611	0.44	0.17	0.39	7	22.4215	48.8789	81.1659
mp0254	Pseudobombax septenatum	Malvaceae	Kitajima (1994)	Oecologia 98: 419-428	0.09755	0.04732	0.01644	0.16131	0.605	0.293	0.102	7	72.6457	90.583	2.24215
po0208	Hypericum perforatum	Hypericaceae	Poorter & Remkes (1990)	Oecologia 83: 553-559	0.0857	0.02239	0.05364	0.16174	0.5299	0.1384	0.3317	7	52.9148	34.0807	63.2287
mp0255	Holcus lanatus	Poaceae	Poorter (1991)	Thesis, Utrecht	0.08554	0.04633	0.03029	0.162	0.528	0.286	0.187	7	52.0179	89.2377	14.3498
po1835	Deschampsia cespitosa	Poaceae	Meziane & Shipley (1999)	Funct. Ecol. 13: 611-622	0.0885	0.0415	0.032	0.162	0.538	0.257	0.205	7	55.6054	82.5112	18.8341
po0631	Acacia aneura	Fabaceae	Loveys et al. (2002)	Plant Cell Environ. 25: 975-988	0.10109	0.01938	0.04153	0.162	0.624	0.1196	0.2564	7	80.2691	22.87	35.8744
po0339	Deschampsia flexuosa	Poaceae	Poorter et al. (1995)	Plant Soil 171: 217-227	0.07444	0.02884	0.05898	0.16225	0.4588	0.1777	0.3635	7	26.9058	52.4664	73.991
po0303	Dactylis glomerata	Poaceae	Poorter & Remkes (1990)	Oecologia 83: 553-559	0.07342	0.03949	0.04945	0.16236	0.4522	0.2432	0.3046	7	25.5605	78.4753	52.0179
po0951	Petalostigma pubescens	Picrodendraceae	Tomlinson et al. (2012, 2013)	J. Ecol. 100: 1113-1121; Ann. Bot. 112: 575-587	0.09244	0.02051	0.05005	0.163	0.5671	0.1258	0.3071	7	65.4709	27.3543	53.3632
po0255	Galinsoga parviflora	Asteraceae	Poorter & Remkes (1990)	Oecologia 83: 553-559	0.10169	0.02106	0.04027	0.16301	0.6238	0.1292	0.247	7	79.8206	29.148	30.9417
po0337	Deschampsia flexuosa	Poaceae	Poorter & Pothmann (1992)	New Phytol. 120: 159-166	0.08187	0.0339	0.04731	0.16309	0.502	0.2079	0.2901	7	43.4978	65.0224	50.2242
mp0256	Succisa pratensis	Dipsacaceae	Olff (1992)	Oecologia 89: 412-421	0.07614	0.02623	0.06086	0.16322	0.466	0.161	0.373	7	29.148	47.0852	75.7848
mp0257	Antidesma cuspidatum	Phyllanthaceae	Burslem et al. (1996)	Biotropica 28: 636-648	0.06279	0.02394	0.07722	0.16395	0.383	0.146	0.471	7	15.2466	37.2197	93.2735
po1038	Deschampsia cespitosa	Poaceae	Van der Werf et al. (1998)	Inherent Variation in Plant Growth, pp. 489-502	0.07486	0.04521	0.04436	0.16443	0.4516	0.2745	0.2738	7	25.1121	85.2018	43.9462
po0480	Lolium perenne	Poaceae	Garnier (1992)	J. Ecol. 80: 665-675	0.06795	0.02967	0.06685	0.16447	0.4132	0.1804	0.4065	7	17.0404	54.7085	84.7534
po2060	Polygonum lapathifolium	Polygonaceae	Meziane & Shipley (1999)	Funct. Ecol. 13: 611-622	0.0899	0.0268	0.0479	0.1646	0.547	0.163	0.29	7	60.0897	47.9821	49.7758
po2519	Pistacia lentiscus	Anacardiaceae	Lopez-Iglesias et al. (2014)	Acta Oecol. 56: 10-18	0.1131	0.02886	0.02294	0.1649	0.6858	0.175	0.1391	7	91.9283	51.5695	6.72646
po2415	Lonicera implexa	Caprifoliaceae	Ruiz-Robleto & Villar (2005)	Plant Biol. 7: 484-494	0.08003	0.043	0.0419	0.16493	0.4852	0.2607	0.2541	7	39.4619	84.3049	35.426
po0013	Urtica dioica	Urticaceae	Poorter (1993)	Vegetatio 104/105: 77-97	0.10113	0.02083	0.04312	0.16508	0.6126	0.1262	0.2612	7	75.3363	27.8027	39.4619
mp0258	Brassica napus	Brassicaceae	Slauenwhite & Qaderi (2013)	J. Agron. Crop Sci. 199: 286-298	0.10227	0.03718	0.02571	0.16516	0.619	0.225	0.156	7	78.0269	71.7489	9.86547
po1216	Gleditsia triacanthos	Fabaceae	Polley et al. (2002)	Tree Physiol. 22: 383-391	0.05169	0.01804	0.09594	0.16566	0.312	0.1089	0.5791	7	6.72646	18.8341	98.2063
mp0259	Potentilla neumanniana	Rosaceae	Mommer et al. (2006)	J. Ecol. 94: 1117-1129	0.10171	0.02484	0.03935	0.1659	0.613	0.15	0.237	7	75.7848	40.3587	28.6996
po2700	Cenchrus ciliaris	Poaceae	Taylor et al. (2010)	New Phytol. 185: 780-791	0.09172	0.05455	0.01972	0.166	0.5526	0.3286	0.1188	7	61.435	93.722	2.69058
mp0260	Lolium perenne	Poaceae	Roumet et al. (1996)	New Phytol. 133: 595-603	0.07935	0.0383	0.04648	0.166	0.478	0.231	0.28	7	34.9776	76.2332	47.0852
po2108	Silene vulgaris	Caryophyllaceae	Meziane & Shipley (1999)	Funct. Ecol. 13: 611-622	0.0688	0.0379	0.0593	0.166	0.4145	0.2283	0.3572	7	17.4888	74.8879	71.7489
mp0261	Artemisia fukudo	Asteraceae	Ishikawa & Kachi (2000)	Ecol. Res. 15: 241-247	0.09675	0.02636	0.04435	0.16653	0.581	0.158	0.266	7	68.1614	44.843	41.2556
po0634	Acacia aneura	Fabaceae	Loveys et al. (2002)	Plant Cell Environ. 25: 975-988	0.10728	0.0179	0.04167	0.16685	0.643	0.1073	0.2497	7	84.3049	18.3857	32.287
po2007	Plantago major	Plantaginaceae	Meziane & Shipley (1999)	Funct. Ecol. 13: 611-622	0.076	0.0133	0.0783	0.1676	0.504	0.085	0.411	7	43.9462	13.0045	86.5471
po0846	Hakea gibbosa	Proteaceae	Wright & Westoby (1999)	J. Ecol. 87: 85-97	0.10602	0.0382	0.02397	0.16818	0.63	0.23	0.14	7	81.6143	75.7848	7.17489
po2210	Pinus banksiana	Pinaceae	Shipley (2002)	Funct. Ecol. 16: 682-689	0.11259	0.0185	0.03715	0.16824	0.6695	0.1109	0.2196	7	89.2377	19.2825	22.4215
mp0262	Antidesma cuspidatum	Phyllanthaceae	Burslem et al. (1996)	Biotropica 28: 636-648	0.04006	0.02962	0.09862	0.1683	0.238	0.176	0.586	7	3.13901	52.0179	99.5516
po1114	Rumex obtusifolius	Polygonaceae	Van der Werf et al. (1998)	Inherent Variation in Plant Growth, pp. 489-502	0.11014	0.01979	0.039	0.16893	0.6534	0.1168	0.2298	7	86.5471	21.0762	25.5605
po1998	Plantago lanceolata	Plantaginaceae	Meziane & Shipley (1999)	Funct. Ecol. 13: 611-622	0.1138	0.0126	0.0429	0.1693	0.692	0.075	0.233	7	93.722	9.41704	26.9058
mp0263	Achillea ptarmica	Asteraceae	Mommer et al. (2006)	J. Ecol. 94: 1117-1129	0.06571	0.04198	0.0618	0.16948	0.388	0.248	0.365	7	15.6951	79.8206	74.4395
mp0264	Mimosa tenuiflora	Fabaceae	Huante et al. (1995b)	Funct. Ecol. 9: 849-858	0.06171	0.04726	0.06443	0.17	0.363	0.278	0.379	7	13.0045	86.9955	79.8206
po1577	Betula papyrifera	Betulaceae	Reich et al. (1998c)	Funct. Ecol. 12: 327-338	0.11757	0.02611	0.02672	0.1704	0.69	0.1532	0.1568	7	93.2735	43.0493	10.7623
mp0265	Cariniana decandra	Lecythidaceae	Hayashida Y. & Boot R.G.A. (unpubl)	Unpublished	0.05933	0.06474	0.04751	0.1705	0.348	0.38	0.279	7	10.7623	96.4126	46.1883
po0604	Olea europaea	Oleaceae	R. R. Villar (unpubl)	Unpublished	0.0734	0.05082	0.04705	0.1711	0.429	0.297	0.275	7	19.2825	91.0314	44.3946
mp0266	Rosa spinosissima	Rosaceae	Sack (2004)	Oikos 107: 110-127	0.05662	0.08195	0.03278	0.17135	0.33	0.478	0.191	7	9.86547	99.5516	14.7982
mp0267	Potentilla neumanniana	Rosaceae	Mommer et al. (2006)	J. Ecol. 94: 1117-1129	0.08878	0.04353	0.03929	0.1716	0.517	0.254	0.229	7	47.0852	82.0628	25.1121
po0401	Briza media	Poaceae	Poorter & Remkes (1990)	Oecologia 83: 553-559	0.0877	0.03361	0.05099	0.1723	0.509	0.195	0.2959	7	46.1883	60.9865	51.5695
po2682	Aristida ternipes	Poaceae	Taylor et al. (2010)	New Phytol. 185: 780-791	0.07689	0.04804	0.04807	0.173	0.4445	0.2777	0.2778	7	24.2152	86.0987	45.2915
po2103	Silene vulgaris	Caryophyllaceae	Meziane & Shipley (1999)	Funct. Ecol. 13: 611-622	0.1185	0.0159	0.0387	0.1731	0.661	0.082	0.257	7	87.4439	12.5561	36.3229
po0231	Holcus lanatus	Poaceae	Poorter et al. (1995)	Plant Soil 171: 217-227	0.06448	0.03431	0.07451	0.1733	0.3721	0.198	0.4299	7	13.9013	63.2287	89.2377
po0249	Geum urbanum	Rosaceae	Poorter & Remkes (1990)	Oecologia 83: 553-559	0.11501	0.02384	0.03476	0.17361	0.6625	0.1373	0.2002	7	87.8924	33.6323	17.9372
po2125	Pyracantha crenulata	Rosaceae	Shipley (2002)	Funct. Ecol. 16: 682-689	0.1208	0.0384	0.0146	0.1738	0.6949	0.2202	0.085	7	94.6188	68.6099	0.44843
po0915	Dalbergia miscolobium	Fabaceae	Tomlinson et al. (2012, 2013)	J. Ecol. 100: 1113-1121; Ann. Bot. 112: 575-587	0.0943	0.04257	0.03748	0.17435	0.5409	0.2441	0.215	7	57.3991	78.9238	20.6278
po0059	Taraxacum officinale	Asteraceae	Poorter (1993)	Vegetatio 104/105: 77-97	0.10731	0.01159	0.05555	0.17445	0.6151	0.0665	0.3184	7	76.6816	5.8296	58.7444
po1813	Cichorium intybus	Asteraceae	Meziane & Shipley (1999)	Funct. Ecol. 13: 611-622	0.1037	0.014	0.0568	0.1745	0.6	0.081	0.319	7	71.3004	12.1076	59.1928
po1167	Prosopis glandulosa	Fabaceae	Polley et al. (2002)	Tree Physiol. 22: 383-391	0.08394	0.02762	0.06318	0.17474	0.4804	0.158	0.3616	7	37.2197	44.3946	72.6457
po1382	Helianthus annuus	Asteraceae	Eze et al. (1973)	Ann. Bot. 37: 315-329	0.10734	0.04118	0.02686	0.17537	0.6121	0.2348	0.1531	7	74.4395	76.6816	8.52018
mp0268	Rosa canina	Rosaceae	Sack (2004)	Oikos 107: 110-127	0.05735	0.07111	0.04741	0.17586	0.326	0.404	0.27	7	8.52018	97.3094	43.0493
mp0269	Taxus baccata	Taxaceae	Cornelissen et al. (1999)	New Phytol. 141: 401-409	0.08078	0.03978	0.05544	0.176	0.459	0.226	0.315	7	27.3543	72.1973	57.3991
po0687	Poa costiniana	Poaceae	Loveys et al. (2002)	Plant Cell Environ. 25: 975-988	0.11457	0.02047	0.04107	0.1761	0.6506	0.1162	0.2332	7	85.6502	20.6278	27.3543
mp0270	Hakea sulcata	Proteaceae	Poot & Lambers (2003)	Plant Soil 253: 57-70	0.14173	0.01748	0.01709	0.1763	0.804	0.099	0.097	7	99.5516	14.3498	0.896861
po1673	Lathyrus pratensis	Fabaceae	Den Dubbelden & Oosterbeek (1995)	Funct. Ecol. 9: 628-634	0.04696	0.06301	0.06708	0.17704	0.2652	0.3559	0.3789	7	4.4843	95.0673	78.9238
po2112	Silene vulgaris	Caryophyllaceae	Meziane & Shipley (1999)	Funct. Ecol. 13: 611-622	0.0987	0.0404	0.0382	0.1773	0.5567	0.2279	0.2155	7	62.7803	74.4395	21.0762
mp0271	Aspidosperma parvifolium	Apocynaceae	Hayashida Y. & Boot R.G.A. (unpubl)	Unpublished	0.08328	0.05153	0.04186	0.17733	0.47	0.291	0.236	7	32.287	90.1345	28.2511
mp0273	Oryza sativa	Poaceae	Imai & Murata (1976)	Proc. Crop Sci. Soc. Jpn. 45: 598-606	0.0623	0.04272	0.07298	0.178	0.35	0.24	0.41	7	11.6592	77.13	86.0987
mp0272	Euonymus europaeus	Celastraceae	Grubb et al. (1996)	J. Ecol. 84: 827-840	0.02866	0.04948	0.09986	0.178	0.161	0.278	0.561	7	0.44843	86.5471	97.3094
po0532	Laburnum anagyroides	Fabaceae	Cornelissen et al. (1996)	J. Ecol. 84: 755-765	0.09596	0.03942	0.04267	0.17805	0.539	0.2214	0.2396	7	56.0538	69.9552	29.5964
po1220	Gleditsia triacanthos	Fabaceae	Polley et al. (2002)	Tree Physiol. 22: 383-391	0.06296	0.02162	0.09374	0.17833	0.3531	0.1213	0.5257	7	12.1076	24.6637	96.4126
po2644	Larix decidua	Pinaceae	Zurbriggen et al. (2013)	Plant Ecol. 214: 385-396	0.05711	0.08182	0.03987	0.1788	0.3194	0.4576	0.223	7	7.62332	98.2063	23.7668
po1782	Leucanthemum vulgare	Asteraceae	Meziane & Shipley (1999)	Funct. Ecol. 13: 611-622	0.1048	0.0182	0.0558	0.1788	0.587	0.101	0.312	7	69.0583	15.6951	55.157
po0034	Trifolium repens	Fabaceae	Poorter (1993)	Vegetatio 104/105: 77-97	0.08681	0.03431	0.05788	0.179	0.485	0.1917	0.3234	7	39.0135	58.7444	60.5381
po1802	Cichorium intybus	Asteraceae	Meziane & Shipley (1999)	Funct. Ecol. 13: 611-622	0.0929	0.0065	0.08	0.1794	0.518	0.037	0.445	7	48.8789	1.79372	90.1345
mp0275	Hintonia latiflora	Rubiaceae	Huante et al. (1995b)	Funct. Ecol. 9: 849-858	0.108	0.03798	0.03546	0.18	0.6	0.211	0.197	7	71.7489	65.9193	16.5919
po1552	Citrus volkameriana	Rutaceae	Peng et al. (1993)	Plant Physiol. 101: 1063-1071	0.088	0.033	0.059	0.18	0.4889	0.1833	0.3278	7	40.8072	56.0538	62.3318
mp0274	Picea engelmannii	Pinaceae	Sullivan & Teramura (1988)	Am. J. Bot. 75: 225-230	0.058	0.049	0.073	0.18	0.322	0.272	0.406	7	8.07175	84.7534	84.3049
po0410	Anthriscus sylvestris	Apiaceae	Poorter & Remkes (1990)	Oecologia 83: 553-559	0.09745	0.02455	0.05809	0.18009	0.5411	0.1363	0.3225	7	57.8475	32.287	60.0897
po1206	Prosopis glandulosa	Fabaceae	Polley et al. (2002)	Tree Physiol. 22: 383-391	0.08681	0.02231	0.07186	0.18098	0.4797	0.1233	0.3971	7	36.3229	25.1121	82.5112
mp0276	Bromus hordeaceus	Poaceae	Roumet et al. (1996)	New Phytol. 133: 595-603	0.08125	0.03922	0.05671	0.181	0.449	0.217	0.313	7	24.6637	67.2646	55.6054
po0556	Pistacia terebinthus	Anacardiaceae	R. R. Villar (unpubl)	Unpublished	0.1083	0.02775	0.04535	0.1814	0.597	0.153	0.25	7	70.852	42.6009	32.7354
po1241	Leucaena leucocephala	Fabaceae	Polley et al. (2002)	Tree Physiol. 22: 383-391	0.09959	0.02257	0.05927	0.18143	0.5489	0.1244	0.3267	7	60.9865	26.009	61.8834
po0424	Alnus glutinosa	Betulaceae	Poorter (1993)	Vegetatio 104/105: 77-97	0.09804	0.02696	0.05665	0.18165	0.5397	0.1484	0.3119	7	56.5022	38.565	54.7085
mp0277	Viburnum lantana	Adoxaceae	Grubb et al. (1996)	J. Ecol. 84: 827-840	0.08918	0.03986	0.05296	0.182	0.49	0.219	0.291	7	41.2556	68.1614	50.6726
mp0278	Rumex thyrsiflorus	Polygonaceae	Mommer et al. (2006)	J. Ecol. 94: 1117-1129	0.0598	0.0378	0.0846	0.1822	0.328	0.207	0.464	7	8.96861	64.574	91.9283
po2211	Pinus ponderosa	Pinaceae	Shipley (2002)	Funct. Ecol. 16: 682-689	0.11051	0.03186	0.03986	0.18224	0.6121	0.1784	0.2095	7	74.8879	53.3632	19.7309
po0340	Deschampsia flexuosa	Poaceae	Poorter et al. (1995)	Plant Soil 171: 217-227	0.08538	0.03399	0.06296	0.18233	0.4683	0.1864	0.3453	7	30.9417	56.9507	69.0583
mp0279	Hordeum murinum	Poaceae	Chapin et al. (1989)	Oecologia 79: 96-105	0.0634	0.03457	0.0844	0.18237	0.348	0.19	0.463	7	11.2108	57.8475	91.4798
mp0280	Petalostemum candidum	Fabaceae	Reich et al. (2003)	New Phytol. 157: 617-631	0.09588	0.04575	0.04152	0.18315	0.523	0.25	0.227	7	50.6726	81.1659	24.6637
po1978	Phleum pratense	Poaceae	Meziane & Shipley (1999)	Funct. Ecol. 13: 611-622	0.0943	0.0407	0.0482	0.1832	0.517	0.221	0.261	7	47.5336	69.0583	38.565
po1209	Prosopis glandulosa	Fabaceae	Polley et al. (2002)	Tree Physiol. 22: 383-391	0.10266	0.02958	0.05104	0.18328	0.5601	0.1614	0.2785	7	64.1256	47.5336	45.7399
mp0281	Acacia saligna	Fabaceae	Witkowski (1991)	Funct. Ecol. 5: 101-110	0.06329	0.03165	0.08861	0.18354	0.345	0.172	0.483	7	10.3139	49.3274	95.0673
mp0282	Platypodium elegans	Fabaceae	Kitajima (1994)	Oecologia 98: 419-428	0.08647	0.06065	0.03663	0.18375	0.471	0.33	0.199	7	32.7354	94.1704	17.0404
po0627	Pilea nummulariifolia	Urticaceae	Veneklaas et al. (2002)	Sci. Hortic. 93: 75-84	0.10853	0.0356	0.03962	0.18375	0.5907	0.1937	0.2156	7	69.9552	60.0897	21.5247
mp0283	Lolium rigidum	Poaceae	Roumet et al. (1996)	New Phytol. 133: 595-603	0.09117	0.04146	0.04992	0.184	0.496	0.225	0.271	7	43.0493	71.3004	43.4978
po2098	Rumex acetosa	Polygonaceae	Meziane & Shipley (1999)	Funct. Ecol. 13: 611-622	0.103	0.0118	0.0696	0.1844	0.559	0.064	0.377	7	63.6771	4.93274	78.0269
po2690	Ischaemum afrum	Poaceae	Taylor et al. (2010)	New Phytol. 185: 780-791	0.06593	0.04812	0.07075	0.1848	0.3568	0.2604	0.3828	7	12.5561	83.8565	80.2691
po0917	Dichrostachys cinerea	Fabaceae	Tomlinson et al. (2012, 2013)	J. Ecol. 100: 1113-1121; Ann. Bot. 112: 575-587	0.08648	0.01317	0.08515	0.1848	0.4679	0.0713	0.4608	7	30.4933	7.62332	91.0314
po1030	Cirsium palustre	Asteraceae	Van der Werf et al. (1998)	Inherent Variation in Plant Growth, pp. 489-502	0.13	0.00286	0.052	0.18486	0.6975	0.0174	0.2851	7	95.0673	0	47.5336
po0242	Holcus lanatus	Poaceae	Poorter & Remkes (1990)	Oecologia 83: 553-559	0.07973	0.04524	0.06005	0.18503	0.4309	0.2445	0.3246	7	20.1794	79.3722	61.435
po2640	Pseudotsuga menziesii	Pinaceae	Everett et al. (2010)	J. Plant Nutr. 33: 1638-1657	0.11268	0.02341	0.04902	0.18512	0.6087	0.1265	0.2648	7	73.5426	28.2511	40.8072
po0674	Plantago euryphylla	Plantaginaceae	Loveys et al. (2002)	Plant Cell Environ. 25: 975-988	0.14207	0.00717	0.03643	0.18567	0.7652	0.0386	0.1962	7	98.6547	2.24215	16.1435
po1232	Leucaena leucocephala	Fabaceae	Polley et al. (2002)	Tree Physiol. 22: 383-391	0.08482	0.02545	0.07559	0.18585	0.4564	0.1369	0.4067	7	26.009	32.7354	85.2018
po0312	Deschampsia flexuosa	Poaceae	Poorter & Remkes (1990)	Oecologia 83: 553-559	0.08934	0.03499	0.06218	0.18651	0.479	0.1876	0.3334	7	35.8744	57.3991	64.1256
po0891	Acacia mellifera	Fabaceae	Tomlinson et al. (2012, 2013)	J. Ecol. 100: 1113-1121; Ann. Bot. 112: 575-587	0.08996	0.04507	0.05157	0.1866	0.4821	0.2415	0.2764	7	38.565	78.0269	44.843
po0146	Origanum vulgare	Lamiaceae	Poorter & Remkes (1990)	Oecologia 83: 553-559	0.12051	0.02747	0.03896	0.18694	0.6446	0.147	0.2084	7	84.7534	37.6682	19.2825
po2335	Polygonum lapathifolium	Polygonaceae	McKenna & Shipley (1999)	EcoScience 6: 286-296	0.1	0.0439	0.0435	0.1874	0.53	0.23	0.23	7	53.8117	75.3363	26.4574
po1054	Geranium molle	Geraniaceae	Van der Werf et al. (1998)	Inherent Variation in Plant Growth, pp. 489-502	0.11514	0.02793	0.04471	0.18779	0.613	0.1487	0.2383	7	76.2332	39.4619	29.148
mp0285	Lolium multiflorum	Poaceae	Bennett & Runeckles (1977)	Crop Sci. 17: 443-445	0.07451	0.08961	0.02388	0.188	0.396	0.477	0.127	7	16.1435	99.1031	4.4843
po1024	Cerastium arvense	Caryophyllaceae	Van der Werf et al. (1998)	Inherent Variation in Plant Growth, pp. 489-502	0.12593	0.034	0.02807	0.188	0.6657	0.1809	0.1534	7	88.3408	55.157	8.96861
po1748	Bromus inermis	Poaceae	Meziane & Shipley (1999)	Funct. Ecol. 13: 611-622	0.0943	0.0246	0.0693	0.1883	0.491	0.135	0.374	7	41.704	31.3901	76.2332
po0914	Dalbergia miscolobium	Fabaceae	Tomlinson et al. (2012, 2013)	J. Ecol. 100: 1113-1121; Ann. Bot. 112: 575-587	0.11903	0.04297	0.027	0.189	0.6298	0.2274	0.1429	7	80.7175	73.991	7.62332
mp0286	Viburnum opulus	Adoxaceae	Sack & Grubb (2002)	Oecologia 131: 175-185	0.0496	0.05943	0.07998	0.189	0.262	0.314	0.423	7	4.03587	92.3767	88.7892
mp0287	Potentilla reptans	Rosaceae	Mommer et al. (2006)	J. Ecol. 94: 1117-1129	0.09333	0.03923	0.05655	0.1891	0.494	0.207	0.299	8	49.3274	63.2287	49.3274
po2052	Polygonum lapathifolium	Polygonaceae	Meziane & Shipley (1999)	Funct. Ecol. 13: 611-622	0.0838	0.0393	0.066	0.1891	0.444	0.206	0.35	8	31.3901	62.7803	67.713
po1886	Pilosella aurantiaca	Asteraceae	Meziane & Shipley (1999)	Funct. Ecol. 13: 611-622	0.118	0.0142	0.057	0.1892	0.632	0.076	0.292	8	84.7534	6.72646	46.1883
po2118	Silene vulgaris	Caryophyllaceae	Meziane & Shipley (1999)	Funct. Ecol. 13: 611-622	0.088	0.0398	0.0618	0.1896	0.456	0.218	0.327	8	34.9776	68.1614	56.9507
po1739	Elymus repens	Poaceae	Meziane & Shipley (1999)	Funct. Ecol. 13: 611-622	0.0634	0.0583	0.0683	0.19	0.341	0.298	0.361	8	10.3139	90.1345	71.3004
mp0289	Ventenata dubia	Poaceae	James (2008)	Plant Soil 310: 201-210	0.0901	0.03429	0.06629	0.19048	0.473	0.18	0.348	8	40.8072	49.3274	65.9193
mp0288	Pseudoroegneria spicata	Poaceae	James (2008)	Plant Soil 310: 201-210	0.07695	0.016	0.09752	0.19048	0.404	0.084	0.512	8	22.4215	8.96861	94.1704
mp0290	Pinus strobus	Pinaceae	Canham et al. (1996)	Can. J. For. Res. 26: 1521-1530	0.07056	0.01644	0.10351	0.1905	0.37	0.086	0.543	8	13.9013	9.86547	94.6188
po1899	Hordeum jubatum	Poaceae	Meziane & Shipley (1999)	Funct. Ecol. 13: 611-622	0.0892	0.0536	0.0477	0.1906	0.467	0.281	0.251	8	37.2197	86.5471	28.2511
po1381	Helianthus annuus	Asteraceae	Eze et al. (1973)	Ann. Bot. 37: 315-329	0.12035	0.04464	0.02584	0.19083	0.6307	0.2339	0.1354	8	83.8565	74.4395	4.03587
mp0291	Populus tremuloides	Salicaceae	Reich et al. (1998c)	Funct. Ecol. 12: 327-338	0.12621	0.0388	0.02791	0.19169	0.658	0.202	0.146	8	91.4798	59.6413	5.38117
po1776	Carex crinita	Cyperaceae	Meziane & Shipley (1999)	Funct. Ecol. 13: 611-622	0.0677	0.0812	0.043	0.1919	0.351	0.424	0.225	8	12.1076	97.7578	21.5247
po1207	Prosopis glandulosa	Fabaceae	Polley et al. (2002)	Tree Physiol. 22: 383-391	0.08208	0.03159	0.07868	0.19235	0.4267	0.1642	0.4091	8	27.3543	41.704	81.1659
po2051	Polygonum lapathifolium	Polygonaceae	Meziane & Shipley (1999)	Funct. Ecol. 13: 611-622	0.1013	0.0278	0.0633	0.1924	0.473	0.135	0.391	8	41.2556	29.5964	78.4753
po0049	Taraxacum officinale	Asteraceae	Poorter & Remkes (1990)	Oecologia 83: 553-559	0.11659	0.01185	0.06403	0.19246	0.6058	0.0616	0.3327	8	76.6816	4.93274	60.0897
po0657	Eucalyptus delegatensis	Myrtaceae	Loveys et al. (2002)	Plant Cell Environ. 25: 975-988	0.15958	0.00705	0.0261	0.19273	0.828	0.0366	0.1354	8	100	0	3.58744
po1240	Leucaena leucocephala	Fabaceae	Polley et al. (2002)	Tree Physiol. 22: 383-391	0.08082	0.03147	0.08056	0.19285	0.4191	0.1632	0.4177	8	25.5605	41.2556	83.8565
po1859	Erysimum cheiranthoides	Brassicaceae	Meziane & Shipley (1999)	Funct. Ecol. 13: 611-622	0.0799	0.0332	0.0807	0.1937	0.413	0.173	0.414	8	24.2152	47.0852	82.0628
po2495	Aegilops searsii	Poaceae	Villar et al. (2005)	Plant Soil 272: 11-27	0.10155	0.04973	0.0432	0.194	0.522	0.256	0.222	8	58.7444	81.6143	19.7309
po0483	Lolium rigidum	Poaceae	Garnier (1992)	J. Ecol. 80: 665-675	0.0928	0.03827	0.06305	0.19412	0.478	0.1971	0.3248	8	43.9462	56.0538	56.0538
po1221	Gleditsia triacanthos	Fabaceae	Polley et al. (2002)	Tree Physiol. 22: 383-391	0.05773	0.01933	0.11779	0.19485	0.2963	0.0992	0.6045	8	7.17489	17.0404	97.7578
mp0292	Phalaris arundinacea	Poaceae	Mommer et al. (2006)	J. Ecol. 94: 1117-1129	0.06465	0.04892	0.08133	0.1949	0.332	0.251	0.417	8	9.86547	79.8206	83.4081
po1583	Larix laricina	Pinaceae	Reich et al. (1998c)	Funct. Ecol. 12: 327-338	0.12664	0.02341	0.04492	0.19497	0.6495	0.1201	0.2304	8	88.3408	22.4215	22.87
mp0293	Tradescantia fluminensis	Commelinaceae	Khavari-Nejad (1988)	Photosynthetica 22: 116-120	0.089	0.087	0.019	0.195	0.456	0.446	0.097	8	35.426	98.6547	1.34529
po2247	Calamagrostis canadensis	Poaceae	McKenna & Shipley (1999)	EcoScience 6: 286-296	0.078	0.0277	0.0899	0.1956	0.4	0.14	0.46	8	20.6278	31.3901	87.4439
po0118	Plantago major	Plantaginaceae	Poorter (1993)	Vegetatio 104/105: 77-97	0.12271	0.01992	0.05298	0.19562	0.6273	0.1019	0.2709	8	82.9596	17.9372	37.6682
po1224	Gleditsia triacanthos	Fabaceae	Polley et al. (2002)	Tree Physiol. 22: 383-391	0.07507	0.0257	0.09486	0.19563	0.3837	0.1314	0.4849	8	17.4888	26.9058	90.1345
po1183	Acacia farnesiana	Fabaceae	Polley et al. (2002)	Tree Physiol. 22: 383-391	0.10866	0.04122	0.04599	0.19587	0.5547	0.2105	0.2348	8	66.3677	65.9193	23.7668
po1233	Leucaena leucocephala	Fabaceae	Polley et al. (2002)	Tree Physiol. 22: 383-391	0.09265	0.02894	0.07499	0.19658	0.4713	0.1472	0.3815	8	40.3587	33.6323	77.5785
po1753	Bromus inermis	Poaceae	Meziane & Shipley (1999)	Funct. Ecol. 13: 611-622	0.0977	0.0442	0.0548	0.1967	0.498	0.224	0.278	8	50.2242	71.3004	39.9103
po1414	Betula pendula	Betulaceae	McDonald et al. (1986)	Plant Cell Environ. 9: 433-438	0.12608	0.03349	0.03743	0.197	0.64	0.17	0.19	8	87.4439	45.2915	13.0045
po2147	Acer saccharum	Aceraceae	Shipley (2002)	Funct. Ecol. 16: 682-689	0.1279	0.04133	0.028	0.19723	0.6651	0.2096	0.1253	8	93.2735	65.4709	2.69058
po0185	Lolium perenne	Poaceae	Poorter & Remkes (1990)	Oecologia 83: 553-559	0.0947	0.04217	0.06068	0.19756	0.4794	0.2135	0.3072	8	45.2915	67.2646	51.5695
mp0297	Lolium multiflorum	Poaceae	Bennett & Runeckles (1977)	Crop Sci. 17: 443-445	0.08045	0.08785	0.0297	0.198	0.406	0.444	0.15	8	22.87	98.2063	6.27803
mp0294	Pinus strobus	Pinaceae	Canham et al. (1996)	Can. J. For. Res. 26: 1521-1530	0.1244	0.02093	0.05267	0.198	0.628	0.106	0.266	8	83.4081	19.2825	34.5291
mp0295	Leucaena leucocephala	Fabaceae	Polley et al. (2002)	Tree Physiol. 22: 383-391	0.08264	0.03154	0.08381	0.198	0.417	0.159	0.423	8	25.1121	37.6682	85.2018
mp0296	Leucaena leucocephala	Fabaceae	Polley et al. (2002)	Tree Physiol. 22: 383-391	0.07793	0.02863	0.09144	0.198	0.394	0.145	0.462	8	19.2825	32.7354	88.3408
po0539	Malus sylvestris	Rosaceae	Cornelissen et al. (1996)	J. Ecol. 84: 755-765	0.11892	0.03808	0.04106	0.19805	0.6004	0.1923	0.2073	8	74.8879	54.2601	17.4888
po1173	Prosopis glandulosa	Fabaceae	Polley et al. (2002)	Tree Physiol. 22: 383-391	0.09728	0.03582	0.06517	0.19828	0.4906	0.1807	0.3287	8	47.9821	50.6726	57.8475
po0884	Acacia cambagei	Fabaceae	Tomlinson et al. (2012, 2013)	J. Ecol. 100: 1113-1121; Ann. Bot. 112: 575-587	0.12444	0.01832	0.05624	0.199	0.6253	0.0921	0.2826	8	82.5112	13.0045	43.4978
po1864	Eutrochium maculatum	Asteraceae	Meziane & Shipley (1999)	Funct. Ecol. 13: 611-622	0.1077	0.0157	0.0757	0.1991	0.544	0.089	0.367	8	65.0224	11.2108	72.6457
po1429	Aegiceras corniculatum	Myrsinaceae	Ball (1988)	Aust. J. Plant Physiol. 15: 447-464	0.05	0.11	0.04	0.2	0.25	0.55	0.2	8	4.93274	100	16.5919
po1349	Triticum aestivum	Poaceae	Khan & Tsunoda (1970a)	Tohuko J. Agric. Res. 21: 60-72	0.08	0.05	0.07	0.2	0.4	0.25	0.35	8	21.0762	79.3722	68.1614
mp0298	Pinus resinosa	Pinaceae	Sullivan & Teramura (1988)	Am. J. Bot. 75: 225-230	0.102	0.026	0.072	0.2	0.51	0.13	0.36	8	53.8117	25.5605	70.852
mp0299	Dactylis glomerata	Poaceae	Andrews et al. (1992)	Ann. Bot. 70: 271-276	0.06	0.04	0.1	0.2	0.3	0.2	0.5	8	7.62332	57.3991	92.3767
po0152	Nerium oleander	Apocynaceae	Evans & Poorter (2001)	Plant Cell Environ. 24: 755-767	0.10891	0.04089	0.05112	0.20092	0.5421	0.2035	0.2544	8	64.1256	60.5381	30.0448
po2302	Oenothera biennis	Onagraceae	McKenna & Shipley (1999)	EcoScience 6: 286-296	0.1177	0.0227	0.0614	0.2018	0.58	0.11	0.3	8	71.3004	20.1794	49.7758
po1924	Scorzoneroides autumnalis	Asteraceae	Meziane & Shipley (1999)	Funct. Ecol. 13: 611-622	0.0846	0.0188	0.0984	0.2018	0.424	0.093	0.483	8	26.9058	13.4529	89.6861
mp0300	Ligustrum vulgare	Oleaceae	Grubb et al. (1996)	J. Ecol. 84: 827-840	0.07252	0.04565	0.08383	0.202	0.359	0.226	0.415	8	13.4529	72.1973	82.5112
po1669	Vicia cracca	Fabaceae	Den Dubbelden & Oosterbeek (1995)	Funct. Ecol. 9: 628-634	0.03377	0.04062	0.12796	0.20235	0.1669	0.2008	0.6324	8	0.896861	57.8475	99.1031
mp0301	Ilex aquifolium	Aquifoliaceae	Sack (2004)	Oikos 107: 110-127	0.10234	0.05823	0.04235	0.20292	0.504	0.287	0.209	8	52.9148	87.8924	17.9372
mp0302	Ruscus aculeatus	Asperagaceae	Sack (2004)	Oikos 107: 110-127	0.04058	0.05205	0.11028	0.20292	0.2	0.257	0.543	8	2.24215	82.0628	95.0673
mp0303	Luehea seemannii	Malvaceae	Kitajima (1994)	Oecologia 98: 419-428	0.14315	0.02985	0.03006	0.20306	0.705	0.147	0.148	8	96.4126	33.1839	5.8296
po2333	Poa pratensis	Poaceae	McKenna & Shipley (1999)	EcoScience 6: 286-296	0.0812	0.0239	0.0985	0.2036	0.4	0.12	0.48	8	21.5247	21.9731	89.2377
po1065	Juncus acutus	Juncaceae	Van der Werf et al. (1998)	Inherent Variation in Plant Growth, pp. 489-502	0.09764	0.0555	0.05057	0.20371	0.4767	0.2756	0.2477	8	43.0493	86.0987	26.009
po1242	Leucaena leucocephala	Fabaceae	Polley et al. (2002)	Tree Physiol. 22: 383-391	0.10157	0.02734	0.07493	0.20385	0.4983	0.1341	0.3676	8	51.1211	29.148	73.0942
po1405	Solanum lycopersicum	Solanaceae	Hurd (1974)	Ann. Bot. 38: 613-623	0.13466	0.03001	0.03921	0.20388	0.6605	0.1472	0.1923	8	92.8251	34.0807	13.9013
mp0304	Betula pubescens	Betulaceae	Karlsson & Nordell (1987)	Funct. Ecol. 1: 37-44	0.03801	0.02769	0.13508	0.204	0.186	0.136	0.662	8	1.34529	30.0448	100
mp0305	Acer saccharum	Aceraceae	Canham et al. (1996)	Can. J. For. Res. 26: 1521-1530	0.07133	0.05205	0.08087	0.20425	0.349	0.255	0.396	8	11.2108	80.7175	79.8206
po1223	Gleditsia triacanthos	Fabaceae	Polley et al. (2002)	Tree Physiol. 22: 383-391	0.06249	0.01937	0.12253	0.2044	0.3057	0.0948	0.5995	8	8.07175	13.9013	97.3094
po2528	Rhamnus alaternus	Rhamnaceae	Lopez-Iglesias et al. (2014)	Acta Oecol. 56: 10-18	0.10669	0.05918	0.03883	0.2047	0.5212	0.2891	0.1897	8	58.296	88.3408	12.1076
po1630	Populus tremuloides	Salicaceae	Reich et al. (1998c)	Funct. Ecol. 12: 327-338	0.11614	0.06143	0.02716	0.20473	0.5673	0.3	0.1327	8	69.0583	91.0314	3.13901
po1185	Acacia farnesiana	Fabaceae	Polley et al. (2002)	Tree Physiol. 22: 383-391	0.11129	0.04127	0.05235	0.20491	0.5431	0.2014	0.2555	8	64.574	59.1928	30.4933
po0888	Racosperma harpophyllum	Fabaceae	Tomlinson et al. (2012, 2013)	J. Ecol. 100: 1113-1121; Ann. Bot. 112: 575-587	0.11735	0.02009	0.06756	0.205	0.5725	0.098	0.3296	8	70.4036	16.1435	58.7444
po2152	Betula papyrifera	Betulaceae	Shipley (2002)	Funct. Ecol. 16: 682-689	0.13905	0.02913	0.0369	0.20508	0.671	0.1337	0.1953	8	94.1704	28.2511	15.6951
po1003	Arrhenatherum elatius	Poaceae	Van der Werf et al. (1998)	Inherent Variation in Plant Growth, pp. 489-502	0.10528	0.03984	0.06084	0.20596	0.5126	0.1922	0.2951	8	54.7085	53.8117	47.5336
po0165	Silene dioica	Caryophyllaceae	Poorter (1993)	Vegetatio 104/105: 77-97	0.1114	0.01994	0.07465	0.20598	0.5408	0.0968	0.3624	8	63.6771	14.7982	72.1973
po1179	Acacia farnesiana	Fabaceae	Polley et al. (2002)	Tree Physiol. 22: 383-391	0.10812	0.04078	0.05746	0.20636	0.5239	0.1976	0.2785	8	59.1928	56.9507	40.3587
po1783	Leucanthemum vulgare	Asteraceae	Meziane & Shipley (1999)	Funct. Ecol. 13: 611-622	0.1261	0.0085	0.0724	0.207	0.613	0.04	0.347	8	79.3722	1.34529	63.2287
po0130	Physalis peruviana	Solanaceae	Evans & Poorter (2001)	Plant Cell Environ. 24: 755-767	0.1364	0.01704	0.05401	0.20746	0.6575	0.0822	0.2604	8	91.0314	7.62332	32.287
mp0306	Geum urbanum	Rosaceae	Pons (1977)	Acta Bot. Neerl. 26: 29-42	0.12549	0.05045	0.03153	0.20748	0.605	0.243	0.152	8	76.2332	77.5785	7.17489
po1734	Elymus repens	Poaceae	Meziane & Shipley (1999)	Funct. Ecol. 13: 611-622	0.1	0.0618	0.0462	0.208	0.4808	0.2971	0.2221	8	45.7399	89.6861	20.1794
po2310	Phalaris arundinacea	Poaceae	McKenna & Shipley (1999)	EcoScience 6: 286-296	0.0552	0.0518	0.1014	0.2084	0.26	0.25	0.49	8	5.38117	78.9238	90.583
po2639	Pseudotsuga menziesii	Pinaceae	Everett et al. (2010)	J. Plant Nutr. 33: 1638-1657	0.11927	0.02634	0.06293	0.20854	0.5719	0.1263	0.3018	8	69.9552	24.6637	50.6726
po0201	Impatiens parviflora	Balsaminaceae	Hughes & Evans (1963)	New Phytol. 62: 367-388	0.09086	0.05369	0.06402	0.20857	0.44	0.26	0.31	8	30.0448	82.5112	52.4664
mp0307	Helianthus annuus	Asteraceae	Poorter & Van der Werf (1998)	In: Lambers et al.:pp. 309-336	0.11429	0.05426	0.04031	0.20887	0.547	0.26	0.193	8	65.4709	82.9596	14.3498
mp0308	Impatiens parviflora	Balsaminaceae	Evans & Hughes (1961)	New Phytol. 60: 150-180	0.09587	0.05155	0.06071	0.209	0.459	0.247	0.29	8	35.8744	78.0269	45.7399
po0282	Eucalyptus goniocalyx	Myrtaceae	Evans & Poorter (2001)	Plant Cell Environ. 24: 755-767	0.12007	0.03256	0.0565	0.20912	0.5741	0.1557	0.2702	8	70.852	36.7713	37.2197
po1043	Festuca ovina	Poaceae	Van der Werf et al. (1998)	Inherent Variation in Plant Growth, pp. 489-502	0.10885	0.0392	0.06159	0.20964	0.5202	0.1876	0.2922	8	57.8475	52.4664	46.6368
po1875	Pilosella aurantiaca	Asteraceae	Meziane & Shipley (1999)	Funct. Ecol. 13: 611-622	0.1386	0.0143	0.057	0.2098	0.657	0.068	0.275	8	90.1345	5.8296	39.4619
po1172	Prosopis glandulosa	Fabaceae	Polley et al. (2002)	Tree Physiol. 22: 383-391	0.10723	0.04389	0.05883	0.20995	0.5107	0.209	0.2802	8	54.2601	65.0224	42.6009
po1350	Triticum aestivum	Poaceae	Khan & Tsunoda (1970a)	Tohuko J. Agric. Res. 21: 60-72	0.08	0.06	0.07	0.21	0.381	0.2857	0.3333	8	16.1435	87.4439	60.5381
po1353	Triticum aestivum	Poaceae	Khan & Tsunoda (1970a)	Tohuko J. Agric. Res. 21: 60-72	0.08	0.05	0.08	0.21	0.381	0.2381	0.381	8	16.5919	75.7848	77.13
po1213	Prosopis glandulosa	Fabaceae	Polley et al. (2002)	Tree Physiol. 22: 383-391	0.11697	0.03103	0.06225	0.21025	0.5564	0.1476	0.2961	8	67.2646	34.9776	47.9821
po1171	Prosopis glandulosa	Fabaceae	Polley et al. (2002)	Tree Physiol. 22: 383-391	0.09957	0.03686	0.07382	0.21025	0.4736	0.1753	0.3511	8	41.704	47.9821	69.0583
po1239	Leucaena leucocephala	Fabaceae	Polley et al. (2002)	Tree Physiol. 22: 383-391	0.09005	0.03277	0.08764	0.21047	0.4279	0.1557	0.4164	8	27.8027	36.3229	82.9596
mp0309	Silene dioica	Caryophyllaceae	Poorter (1993)	Vegetatio 104/105: 77-97	0.1095	0.02231	0.07891	0.21072	0.52	0.106	0.374	8	56.9507	18.8341	74.8879
po2641	Pseudotsuga menziesii	Pinaceae	Everett et al. (2010)	J. Plant Nutr. 33: 1638-1657	0.12585	0.02049	0.06439	0.21073	0.5972	0.0972	0.3056	8	73.991	15.2466	51.1211
po0497	Poa pratensis	Poaceae	Van Arendonk et al. (1997)	Plant Cell Environ. 20: 881-897	0.1023	0.0499	0.0587	0.2108	0.4853	0.2367	0.2785	8	47.0852	74.8879	40.8072
po1411	Betula pendula	Betulaceae	McDonald et al. (1986)	Plant Cell Environ. 9: 433-438	0.14137	0.02954	0.04009	0.211	0.67	0.14	0.19	8	93.722	31.8386	12.5561
po1555	Citrus volkameriana	Rutaceae	Peng et al. (1993)	Plant Physiol. 101: 1063-1071	0.112	0.036	0.063	0.211	0.5308	0.1706	0.2986	8	61.435	45.7399	48.8789
mp0310	Viburnum opulus	Adoxaceae	Sack & Grubb (2002)	Oecologia 131: 175-185	0.05088	0.07033	0.08979	0.211	0.241	0.333	0.426	8	4.03587	95.0673	86.0987
po1909	Scorzoneroides autumnalis	Asteraceae	Meziane & Shipley (1999)	Funct. Ecol. 13: 611-622	0.1332	0.0081	0.07	0.2113	0.631	0.038	0.331	8	84.3049	0.44843	59.1928
po1544	Avena barbata	Poaceae	Maranon & Grubb (1993)	Funct. Ecol. 7: 591-599	0.09328	0.03392	0.0848	0.212	0.44	0.16	0.4	8	30.4933	38.1166	80.7175
mp0311	Tilia cordata	Tiliaceae	Sack (2004)	Oikos 107: 110-127	0.04057	0.10604	0.06547	0.21208	0.191	0.5	0.309	8	1.79372	99.5516	52.0179
mp0312	Hedera helix	Araliaceae	Hattenschwiler & Korner (2003)	Funct. Ecol. 17: 778-785	0.07431	0.07219	0.06582	0.21231	0.35	0.34	0.31	8	11.6592	95.5157	52.9148
po1037	Danthonia decumbens	Poaceae	Van der Werf et al. (1998)	Inherent Variation in Plant Growth, pp. 489-502	0.08813	0.04414	0.08016	0.21243	0.4152	0.2089	0.3759	8	24.6637	64.1256	75.3363
po1824	Deschampsia cespitosa	Poaceae	Meziane & Shipley (1999)	Funct. Ecol. 13: 611-622	0.0928	0.0607	0.0591	0.2125	0.449	0.3	0.251	8	34.0807	90.583	28.6996
po0662	Eucalyptus pauciflora	Myrtaceae	Loveys et al. (2002)	Plant Cell Environ. 25: 975-988	0.15503	0.01043	0.04727	0.21273	0.7288	0.049	0.2222	8	98.6547	2.24215	20.6278
po2483	Aegilops comosa	Poaceae	Villar et al. (2005)	Plant Soil 272: 11-27	0.09121	0.06563	0.0565	0.213	0.428	0.308	0.265	8	28.2511	92.8251	34.0807
po0883	Vachellia bidwillii	Fabaceae	Tomlinson et al. (2012, 2013)	J. Ecol. 100: 1113-1121; Ann. Bot. 112: 575-587	0.11016	0.02944	0.0743	0.2139	0.515	0.1377	0.3474	8	55.6054	30.4933	65.0224
mp0313	Fitzroya cupressoides	Cupressaceae	Lusk et al. (1997)	Oecologia 109: 49-58	0.13101	0.04047	0.04252	0.214	0.612	0.189	0.199	8	78.9238	52.9148	16.1435
po2489	Aegilops speltoides	Poaceae	Villar et al. (2005)	Plant Soil 272: 11-27	0.1081	0.05464	0.05143	0.214	0.505	0.255	0.24	8	53.3632	81.1659	24.6637
po0149	Nicotiana tabacum	Solanaceae	Evans & Poorter (2001)	Plant Cell Environ. 24: 755-767	0.16266	0.01317	0.0382	0.21403	0.76	0.0615	0.1785	8	99.5516	4.4843	10.7623
mp0314	Medicago sativa	Fabaceae	Wang & Han (2007)	Soil Sci. Plant Nutr. 53: 278-285	0.1	0.0583	0.056	0.2143	0.467	0.272	0.261	8	37.6682	85.6502	32.7354
po1908	Scorzoneroides autumnalis	Asteraceae	Meziane & Shipley (1999)	Funct. Ecol. 13: 611-622	0.1283	0.0135	0.0726	0.2144	0.556	0.062	0.381	8	66.8161	5.38117	76.6816
po1262	Picea glauca	Pinaceae	Brown & Higginbotham (1986)	Tree Physiol. 2: 223-232	0.141	0.019	0.055	0.215	0.6558	0.0884	0.2558	8	89.6861	10.7623	30.9417
po0119	Plantago major	Plantaginaceae	Poorter (1993)	Vegetatio 104/105: 77-97	0.14047	0.02122	0.05352	0.21522	0.6527	0.0986	0.2487	8	89.2377	16.5919	26.4574
mp0315	Impatiens parviflora	Balsaminaceae	Pons & Poorter (2014)	Front. Plant Sci. 5: 12	0.12019	0.04693	0.04818	0.2153	0.558	0.218	0.224	8	67.713	68.6099	21.0762
po1534	Medicago polymorpha	Fabaceae	Maranon & Grubb (1993)	Funct. Ecol. 7: 591-599	0.12096	0.03672	0.05832	0.216	0.56	0.17	0.27	8	68.1614	44.843	36.3229
po1800	Leucanthemum vulgare	Asteraceae	Meziane & Shipley (1999)	Funct. Ecol. 13: 611-622	0.114	0.0243	0.0784	0.2166	0.525	0.113	0.362	8	59.6413	21.0762	71.7489
po2680	Muhlenbergia dubia	Poaceae	Taylor et al. (2010)	New Phytol. 185: 780-791	0.09365	0.04963	0.07342	0.2167	0.4322	0.229	0.3388	8	28.6996	73.5426	60.9865
po1217	Gleditsia triacanthos	Fabaceae	Polley et al. (2002)	Tree Physiol. 22: 383-391	0.07097	0.02131	0.12536	0.21764	0.3261	0.0979	0.576	8	9.41704	15.6951	96.861
po1150	Flaveria bidentis	Asteraceae	K. K. Nagel et al.(unpubl)	Pers. Comm.	0.136	0.027	0.055	0.218	0.623	0.123	0.251	8	81.1659	23.3184	27.8027
po1210	Prosopis glandulosa	Fabaceae	Polley et al. (2002)	Tree Physiol. 22: 383-391	0.11834	0.03566	0.06525	0.21924	0.5398	0.1626	0.2976	8	62.7803	40.8072	48.4305
po1218	Gleditsia triacanthos	Fabaceae	Polley et al. (2002)	Tree Physiol. 22: 383-391	0.0576	0.01929	0.14257	0.21945	0.2625	0.0879	0.6497	8	5.8296	10.3139	99.5516
po2169	Rudbeckia hirta	Asteraceae	Shipley (2002)	Funct. Ecol. 16: 682-689	0.15755	0.03013	0.0318	0.21948	0.7178	0.1228	0.1594	8	97.7578	22.87	8.52018
po1841	Deschampsia cespitosa	Poaceae	Meziane & Shipley (1999)	Funct. Ecol. 13: 611-622	0.0814	0.0443	0.0939	0.2197	0.375	0.203	0.423	8	14.7982	60.0897	85.6502
mp0316	Ruscus aculeatus	Asperagaceae	Sack (2004)	Oikos 107: 110-127	0.03536	0.04587	0.13857	0.21979	0.161	0.209	0.63	8	0.44843	64.574	98.6547
mp0317	Geum urbanum	Rosaceae	Pons & Poorter (2014)	Front. Plant Sci. 5: 12	0.14008	0.04415	0.03594	0.22017	0.636	0.201	0.163	8	86.0987	58.7444	8.96861
po1533	Trifolium subterraneum	Fabaceae	Maranon & Grubb (1993)	Funct. Ecol. 7: 591-599	0.13702	0.02431	0.05967	0.221	0.62	0.11	0.27	8	80.2691	20.6278	35.8744
po1085	Molinia caerulea	Poaceae	Van der Werf et al. (1998)	Inherent Variation in Plant Growth, pp. 489-502	0.05368	0.07728	0.09029	0.22125	0.2324	0.3465	0.4211	8	3.58744	95.9641	84.7534
mp0318	Bromopsis tomentella	Poaceae	Roumet et al. (1996)	New Phytol. 133: 595-603	0.09362	0.04573	0.07681	0.222	0.422	0.206	0.346	8	26.4574	62.3318	62.7803
mp0319	Bromus riparius	Poaceae	Roumet et al. (1996)	New Phytol. 133: 595-603	0.08452	0.04529	0.0882	0.222	0.381	0.204	0.397	8	17.0404	60.9865	80.2691
mp0320	Viburnum opulus	Adoxaceae	Sack & Grubb (2002)	Oecologia 131: 175-185	0.05406	0.05511	0.11284	0.222	0.243	0.248	0.508	8	4.4843	78.4753	93.2735
po2351	Silene vulgaris	Caryophyllaceae	McKenna & Shipley (1999)	EcoScience 6: 286-296	0.1183	0.0192	0.0849	0.2223	0.53	0.09	0.38	8	60.9865	11.6592	76.2332
mp0321	Pachira sessilis	Malvaceae	Kitajima (1994)	Oecologia 98: 419-428	0.14079	0.058	0.02358	0.22237	0.633	0.261	0.106	8	85.2018	83.8565	1.79372
po0623	Cannabis sativa	Cannabaceae	Veneklaas et al. (2002)	Sci. Hortic. 93: 75-84	0.15762	0.04867	0.01642	0.2227	0.7078	0.2185	0.0737	8	96.861	69.0583	0.44843
po1148	Flaveria bidentis	Asteraceae	K. K. Nagel et al.(unpubl)	Pers. Comm.	0.161	0.02	0.042	0.223	0.724	0.09	0.187	8	98.2063	12.1076	11.2108
po1852	Erysimum cheiranthoides	Brassicaceae	Meziane & Shipley (1999)	Funct. Ecol. 13: 611-622	0.1429	0.0374	0.0427	0.2231	0.642	0.167	0.191	8	87.8924	43.0493	13.4529
mp0322	Viburnum lantana	Adoxaceae	Sack (2004)	Oikos 107: 110-127	0.10307	0.03792	0.08265	0.22365	0.461	0.17	0.37	8	36.3229	44.3946	74.4395
po0433	Acacia saligna	Fabaceae	Atkin et al. (1999)	Oecologia 120: 544-554	0.11641	0.0291	0.07836	0.22387	0.52	0.13	0.35	8	57.3991	26.009	67.2646
po2232	Bidens frondosa	Asteraceae	McKenna & Shipley (1999)	EcoScience 6: 286-296	0.1129	0.049	0.0622	0.2241	0.5	0.22	0.28	8	52.0179	70.852	42.1525
po2676	Bouteloua dactyloides	Poaceae	Taylor et al. (2010)	New Phytol. 185: 780-791	0.11963	0.05376	0.05141	0.2248	0.5321	0.2392	0.2287	8	61.8834	76.2332	21.9731
po1184	Acacia farnesiana	Fabaceae	Polley et al. (2002)	Tree Physiol. 22: 383-391	0.10684	0.04374	0.07467	0.22525	0.4743	0.1942	0.3315	8	42.1525	55.157	59.6413
po1267	Populus tremuloides	Salicaceae	Brown & Higginbotham (1986)	Tree Physiol. 2: 223-232	0.136	0.017	0.073	0.226	0.602	0.075	0.323	8	75.7848	6.27803	55.6054
mp0324	Trifolium repens	Fabaceae	Poorter (1993)	Vegetatio 104/105: 77-97	0.10559	0.04628	0.07414	0.226	0.467	0.205	0.328	8	38.1166	61.435	57.3991
mp0323	Oryza sativa	Poaceae	Imai & Murata (1976)	Proc. Crop Sci. Soc. Jpn. 45: 598-606	0.03616	0.04972	0.14012	0.226	0.16	0.22	0.62	8	0	70.4036	98.2063
mp0325	Sinapis alba	Brassicaceae	Cowan & Reekie (2008)	Plant Biol. 10: 202-210	0.1171	0.091	0.01643	0.227	0.516	0.401	0.072	8	56.0538	97.3094	0
po1124	Trifolium dubium	Fabaceae	Van der Werf et al. (1998)	Inherent Variation in Plant Growth, pp. 489-502	0.09943	0.0475	0.08007	0.227	0.4384	0.208	0.3536	8	29.5964	63.6771	69.5067
po2155	Celtis occidentalis	Cannabaceae	Shipley (2002)	Funct. Ecol. 16: 682-689	0.1658	0.0366	0.02498	0.22738	0.7292	0.1614	0.1095	8	99.1031	39.4619	2.24215
mp0326	Albizia zygia	Fabaceae	Veenendaal et al. (1996)	Funct. Ecol. 10: 501-511	0.14204	0.04106	0.04449	0.2276	0.624	0.18	0.195	8	82.0628	50.2242	14.7982
po0619	Musanga cecropioides	Urticaceae	Veneklaas et al. (2002)	Sci. Hortic. 93: 75-84	0.12952	0.02476	0.07333	0.22761	0.5691	0.1088	0.3222	8	69.5067	19.7309	55.157
po1049	Filipendula ulmaria	Rosaceae	Van der Werf et al. (1998)	Inherent Variation in Plant Growth, pp. 489-502	0.13786	0.03164	0.05829	0.22779	0.6009	0.138	0.2611	8	75.3363	30.9417	33.1839
mp0327	Oenanthe aquatica	Apiaceae	Mommer et al. (2006)	J. Ecol. 94: 1117-1129	0.1089	0.03292	0.08608	0.2279	0.478	0.144	0.378	8	44.3946	32.287	75.7848
mp0328	Pinus resinosa	Pinaceae	Sullivan & Teramura (1988)	Am. J. Bot. 75: 225-230	0.133	0.03	0.065	0.228	0.583	0.132	0.285	8	72.1973	27.3543	43.9462
mp0329	Sonneratia caseolaris	Lythraceae	Ball & Pidsley (1995)	Funct. Ecol. 9: 77-85	0.09182	0.08085	0.05573	0.2284	0.402	0.354	0.244	8	21.9731	96.4126	25.1121
po2013	Plantago major	Plantaginaceae	Meziane & Shipley (1999)	Funct. Ecol. 13: 611-622	0.1003	0.0142	0.1139	0.2284	0.447	0.059	0.494	8	33.1839	4.03587	91.4798
po1399	Solanum lycopersicum	Solanaceae	Hurd (1974)	Ann. Bot. 38: 613-623	0.13981	0.04989	0.03925	0.22895	0.6107	0.2179	0.1714	8	78.4753	67.713	9.86547
po1205	Prosopis glandulosa	Fabaceae	Polley et al. (2002)	Tree Physiol. 22: 383-391	0.10572	0.04119	0.08234	0.22925	0.4612	0.1797	0.3592	8	36.7713	48.8789	70.4036
po1071	Lolium perenne	Poaceae	Van der Werf et al. (1998)	Inherent Variation in Plant Growth, pp. 489-502	0.1095	0.05221	0.06779	0.2295	0.4779	0.2276	0.2945	8	43.4978	72.6457	47.0852
mp0330	Impatiens parviflora	Balsaminaceae	Peace & Grubb (1982)	New Phytol. 90: 127-150	0.10139	0.04842	0.07969	0.2295	0.442	0.211	0.347	8	30.9417	66.3677	64.1256
mp0331	Artemisia stelleriana	Asteraceae	Ishikawa & Kachi (2000)	Ecol. Res. 15: 241-247	0.13716	0.04144	0.05086	0.22996	0.596	0.18	0.221	8	73.5426	49.7758	19.2825
po1117	Stellaria graminea	Caryophyllaceae	Van der Werf et al. (1998)	Inherent Variation in Plant Growth, pp. 489-502	0.122	0.07364	0.03436	0.23	0.528	0.3203	0.1517	8	60.5381	94.1704	6.72646
po1351	Triticum aestivum	Poaceae	Khan & Tsunoda (1970a)	Tohuko J. Agric. Res. 21: 60-72	0.11	0.07	0.05	0.23	0.4783	0.3043	0.2174	8	44.843	91.9283	18.3857
po1354	Triticum aestivum	Poaceae	Khan & Tsunoda (1970a)	Tohuko J. Agric. Res. 21: 60-72	0.08	0.07	0.08	0.23	0.3478	0.3043	0.3478	8	10.7623	91.4798	65.4709
po1409	Betula pendula	Betulaceae	McDonald et al. (1986)	Plant Cell Environ. 9: 433-438	0.1242	0.023	0.0805	0.23	0.54	0.1	0.35	8	63.2287	17.4888	66.8161
mp0332	Chloroleucon mangense	Fabaceae	Huante et al. (1995b)	Funct. Ecol. 9: 849-858	0.06118	0.05359	0.11592	0.23	0.266	0.233	0.504	8	6.72646	73.991	92.8251
po1007	Briza media	Poaceae	Van der Werf et al. (1998)	Inherent Variation in Plant Growth, pp. 489-502	0.11171	0.03457	0.08394	0.23022	0.4843	0.1473	0.3684	8	46.6368	34.5291	73.5426
po0014	Urtica dioica	Urticaceae	Poorter (1993)	Vegetatio 104/105: 77-97	0.14162	0.03079	0.05787	0.23028	0.615	0.1337	0.2513	8	79.8206	27.8027	29.148
mp0333	Ostrya virginiana	Betulaceae	Walters & Reich (1996)	Ecology 77: 841-853	0.08547	0.08316	0.06237	0.231	0.37	0.36	0.27	8	14.3498	96.861	36.7713
po2298	Melilotus alba	Fabaceae	McKenna & Shipley (1999)	EcoScience 6: 286-296	0.1091	0.0372	0.0848	0.2311	0.47	0.16	0.37	8	39.9103	38.565	73.991
po0650	Achillea ptarmica	Asteraceae	Loveys et al. (2002)	Plant Cell Environ. 25: 975-988	0.13803	0.02712	0.06658	0.23173	0.5957	0.117	0.2873	8	73.0942	21.5247	44.843
po1819	Cichorium intybus	Asteraceae	Meziane & Shipley (1999)	Funct. Ecol. 13: 611-622	0.0886	0.0139	0.1295	0.232	0.378	0.059	0.563	8	15.2466	3.58744	96.4126
mp0334	Rumex palustris	Polygonaceae	Mommer et al. (2006)	J. Ecol. 94: 1117-1129	0.07572	0.04934	0.10709	0.23215	0.326	0.213	0.461	8	8.96861	66.8161	87.8924
po1211	Prosopis glandulosa	Fabaceae	Polley et al. (2002)	Tree Physiol. 22: 383-391	0.1151	0.04345	0.07372	0.23228	0.4955	0.1871	0.3174	8	49.7758	52.0179	54.7085
mp0335	Pinus sylvestris	Pinaceae	Gezelius & Nasholm (1993)	Tree Physiol. 13: 71-86	0.109	0.009	0.115	0.233	0.468	0.039	0.494	8	38.565	0.896861	91.0314
po2686	Aristida purpurea	Poaceae	Taylor et al. (2010)	New Phytol. 185: 780-791	0.08339	0.04337	0.10724	0.234	0.3564	0.1854	0.4583	8	13.0045	51.1211	86.9955
po0232	Holcus lanatus	Poaceae	Poorter et al. (1995)	Plant Soil 171: 217-227	0.09209	0.04568	0.09624	0.23401	0.3936	0.1952	0.4113	8	18.8341	55.6054	81.6143
po2153	Bromus inermis	Poaceae	Shipley (2002)	Funct. Ecol. 16: 682-689	0.0925	0.03755	0.10413	0.23418	0.3992	0.1644	0.4364	8	20.1794	42.1525	86.5471
mp0336	Lolium temulentum	Poaceae	Lewis et al. (1999)	Planta 210: 104-114	0.11574	0.05678	0.06298	0.235	0.493	0.242	0.268	8	48.8789	77.13	34.9776
po1180	Acacia farnesiana	Fabaceae	Polley et al. (2002)	Tree Physiol. 22: 383-391	0.12985	0.04659	0.05983	0.23628	0.5496	0.1972	0.2532	8	65.9193	56.5022	29.5964
po0394	Brachypodium pinnatum	Poaceae	Poorter & Remkes (1990)	Oecologia 83: 553-559	0.11242	0.05998	0.06414	0.23654	0.4753	0.2536	0.2712	8	42.6009	80.2691	39.0135
mp0337	Bouteloua dactyloides	Poaceae	Reich et al. (2003)	New Phytol. 157: 617-631	0.10561	0.03842	0.09376	0.23779	0.444	0.162	0.394	8	31.8386	39.9103	79.3722
po1850	Erysimum cheiranthoides	Brassicaceae	Meziane & Shipley (1999)	Funct. Ecol. 13: 611-622	0.107	0.0317	0.0996	0.2382	0.447	0.134	0.419	8	33.6323	28.6996	84.3049
po1168	Prosopis glandulosa	Fabaceae	Polley et al. (2002)	Tree Physiol. 22: 383-391	0.11917	0.04075	0.07849	0.2384	0.4999	0.1709	0.3292	8	51.5695	46.1883	58.296
mp0338	Lolium perenne	Poaceae	Poorter (1993)	Vegetatio 104/105: 77-97	0.11904	0.04559	0.07422	0.23884	0.498	0.191	0.311	8	50.6726	53.3632	53.3632
mp0339	Pinus thunbergii	Pinaceae	Morikawa et al. (1976)	J. Jap. For. Soc. 58: 174-178	0.15246	0.02208	0.06494	0.23949	0.637	0.092	0.271	8	86.5471	12.5561	38.1166
mp0340	Ilex aquifolium	Aquifoliaceae	Hattenschwiler & Korner (2003)	Funct. Ecol. 17: 778-785	0.09113	0.07674	0.07194	0.23981	0.38	0.32	0.3	8	15.6951	93.722	50.2242
mp0341	Arthrostemma ciliatum	Melastomataceae	Baruch et al. (2000)	Int. J. Plant Sci. 161: 107-118	0.15595	0.04918	0.03487	0.24	0.65	0.205	0.145	8	88.7892	61.8834	4.93274
po3035	Cucumis melo	Cucurbitaceae	Guzman & Olave (2006)	J. Food Agric. Environ. 4: 163-165	0.17	0.03	0.04	0.24	0.7083	0.125	0.1667	8	97.3094	23.7668	9.41704
po3002	Pinus sylvestris	Pinaceae	Markkola et al. (2002)	Env. Poll. 116: 273-278	0.14	0.04	0.06	0.24	0.5833	0.1667	0.25	8	72.6457	42.6009	26.9058
mp0343	Achillea millefolium	Asteraceae	Mommer et al. (2007)	New Phytol. 176: 337-345	0.15215	0.02015	0.0677	0.24	0.634	0.084	0.282	8	85.6502	9.41704	43.0493
mp0342	Lagrezia monosperma	Amaranthaceae	Huante et al. (1995b)	Funct. Ecol. 9: 849-858	0.12	0.0384	0.0828	0.24	0.5	0.16	0.345	8	52.4664	39.0135	62.3318
mp0344	Bromus tectorum	Poaceae	Roumet et al. (1996)	New Phytol. 133: 595-603	0.10115	0.04851	0.08355	0.241	0.42	0.201	0.347	8	26.009	58.296	63.6771
po0646	Achillea millefolium	Asteraceae	Loveys et al. (2002)	Plant Cell Environ. 25: 975-988	0.15923	0.0199	0.06228	0.24142	0.6596	0.0824	0.258	8	92.3767	8.07175	31.3901
po2652	Pinus cembra	Pinaceae	Zurbriggen et al. (2013)	Plant Ecol. 214: 385-396	0.09847	0.0755	0.0675	0.24148	0.4078	0.3127	0.2796	8	23.3184	93.2735	41.2556
mp0345	Picea engelmannii	Pinaceae	Sullivan & Teramura (1988)	Am. J. Bot. 75: 225-230	0.076	0.053	0.113	0.242	0.314	0.219	0.467	8	8.52018	69.5067	88.7892
po1665	Vicia sepium	Fabaceae	Den Dubbelden & Oosterbeek (1995)	Funct. Ecol. 9: 628-634	0.05189	0.07037	0.11982	0.24209	0.2144	0.2907	0.4949	8	2.69058	88.7892	91.9283
po0428	Acacia tetragonophylla	Fabaceae	Atkin et al. (1999)	Oecologia 120: 544-554	0.14393	0.03118	0.06717	0.24228	0.6	0.13	0.28	8	74.4395	26.4574	41.704
po0359	Cynosurus cristatus	Poaceae	Poorter & Remkes (1990)	Oecologia 83: 553-559	0.10845	0.0395	0.09502	0.24296	0.4463	0.1626	0.3911	8	32.7354	40.3587	78.9238
mp0346	Picea glauca	Pinaceae	Yakimchuk & Hoddinott (1994)	Can. J. For. Res. 24: 1-8	0.14118	0.04107	0.06075	0.243	0.581	0.169	0.25	8	71.7489	43.4978	27.3543
mp0347	Helianthus annuus	Asteraceae	Pons & Poorter (2014)	Front. Plant Sci. 5: 12	0.1256	0.07973	0.03792	0.24325	0.516	0.328	0.156	8	56.5022	94.6188	7.62332
po1831	Deschampsia cespitosa	Poaceae	Meziane & Shipley (1999)	Funct. Ecol. 13: 611-622	0.0948	0.0629	0.0858	0.2434	0.389	0.264	0.347	8	18.3857	84.3049	64.574
po2186	Aquilegia canadensis	Ranunculaceae	Shipley (2002)	Funct. Ecol. 16: 682-689	0.1489	0.04056	0.05433	0.24379	0.6059	0.1747	0.2194	8	77.13	47.5336	18.8341
mp0348	Sinapis alba	Brassicaceae	Cowan & Reekie (2008)	Plant Biol. 10: 202-210	0.15171	0.06956	0.0232	0.2438	0.622	0.285	0.095	8	80.7175	86.9955	0.896861
mp0349	Eucalyptus grandis	Myrtaceae	Doley (1978)	Aust. J. Plant Physiol. 5: 723-738	0.13113	0.06365	0.04922	0.244	0.537	0.261	0.202	8	62.3318	83.4081	17.0404
po0880	Acacia aulacocarpa	Fabaceae	Tomlinson et al. (2012, 2013)	J. Ecol. 100: 1113-1121; Ann. Bot. 112: 575-587	0.16759	0.01977	0.05664	0.244	0.6869	0.081	0.2321	8	94.6188	7.17489	23.3184
po0035	Trifolium repens	Fabaceae	Poorter (1993)	Vegetatio 104/105: 77-97	0.12521	0.04196	0.07682	0.244	0.5132	0.172	0.3148	8	55.157	46.6368	54.2601
mp0350	Potentilla reptans	Rosaceae	Mommer et al. (2006)	J. Ecol. 94: 1117-1129	0.06488	0.11553	0.06434	0.24475	0.265	0.472	0.263	8	6.27803	99.1031	33.6323
po2456	Aegilops neglecta	Poaceae	Villar et al. (2005)	Plant Soil 272: 11-27	0.12071	0.05846	0.06596	0.245	0.492	0.238	0.269	8	48.4305	75.3363	35.426
po1913	Scorzoneroides autumnalis	Asteraceae	Meziane & Shipley (1999)	Funct. Ecol. 13: 611-622	0.0917	0.0138	0.1395	0.2451	0.384	0.057	0.559	8	17.9372	2.69058	95.9641
po1707	Acorus calamus	Acoraceae	Meziane & Shipley (1999)	Funct. Ecol. 13: 611-622	0.0953	0.014	0.136	0.2452	0.394	0.057	0.549	8	19.7309	3.13901	95.5157
po0290	Eucalyptus grandis	Myrtaceae	Kirschbaum et al. (1992)	Aust. J. Plant Physiol. 19: 55-66	0.14974	0.03682	0.05891	0.24547	0.61	0.15	0.24	8	77.5785	35.426	24.2152
po1666	Vicia sepium	Fabaceae	Den Dubbelden & Oosterbeek (1995)	Funct. Ecol. 9: 628-634	0.05485	0.0656	0.12526	0.24571	0.2232	0.267	0.5098	8	3.13901	85.2018	93.722
po0121	Plantago major	Plantaginaceae	Poorter (1993)	Vegetatio 104/105: 77-97	0.16196	0.02343	0.06048	0.24587	0.6587	0.0953	0.246	8	91.9283	14.3498	25.5605
po1944	Oenothera biennis	Onagraceae	Meziane & Shipley (1999)	Funct. Ecol. 13: 611-622	0.1504	0.011	0.0851	0.2464	0.61	0.046	0.344	8	78.0269	1.79372	61.8834
po1177	Prosopis glandulosa	Fabaceae	Polley et al. (2002)	Tree Physiol. 22: 383-391	0.12975	0.04605	0.07071	0.24651	0.5263	0.1868	0.2868	8	60.0897	51.5695	44.3946
mp0351	Terminalia ivorensis	Combretaceae	Kwesiga & Grace (1986)	Ann. Bot. 57: 283-290	0.154	0.054	0.039	0.247	0.623	0.219	0.158	8	81.6143	69.9552	8.07175
po1174	Prosopis glandulosa	Fabaceae	Polley et al. (2002)	Tree Physiol. 22: 383-391	0.11903	0.04187	0.08641	0.2473	0.4813	0.1693	0.3494	8	46.1883	43.9462	66.3677
po0669	Geum urbanum	Rosaceae	Loveys et al. (2002)	Plant Cell Environ. 25: 975-988	0.16318	0.03842	0.04663	0.24823	0.6574	0.1548	0.1879	8	90.583	35.8744	11.6592
mp0352	Sonneratia alba	Lythraceae	Ball & Pidsley (1995)	Funct. Ecol. 9: 77-85	0.0879	0.07598	0.08417	0.2483	0.354	0.306	0.339	8	12.5561	92.3767	61.435
mp0353	Bromus catharticus	Poaceae	Roumet et al. (1996)	New Phytol. 133: 595-603	0.11653	0.05677	0.0674	0.249	0.468	0.228	0.271	8	39.0135	73.0942	38.565
mp0354	Medicago sativa	Fabaceae	Wang & Han (2007)	Soil Sci. Plant Nutr. 53: 278-285	0.1113	0.0739	0.0643	0.2495	0.446	0.296	0.258	8	32.287	89.2377	31.8386
po1212	Prosopis glandulosa	Fabaceae	Polley et al. (2002)	Tree Physiol. 22: 383-391	0.10885	0.04382	0.09687	0.24954	0.4362	0.1756	0.3882	8	29.148	48.4305	78.0269
po1204	Prosopis glandulosa	Fabaceae	Polley et al. (2002)	Tree Physiol. 22: 383-391	0.11382	0.04846	0.08752	0.2498	0.4556	0.194	0.3504	8	34.5291	54.7085	68.6099
mp0355	Sonneratia alba	Lythraceae	Ball & Pidsley (1995)	Funct. Ecol. 9: 77-85	0.10233	0.06655	0.08132	0.2502	0.409	0.266	0.325	8	23.7668	84.7534	56.5022
mp0356	Chenopodium album	Amaranthaceae	Pons & Poorter (2014)	Front. Plant Sci. 5: 12	0.1598	0.05643	0.0341	0.25033	0.638	0.225	0.136	8	86.9955	71.7489	4.4843
po0230	Holcus lanatus	Poaceae	Poorter & Pothmann (1992)	New Phytol. 120: 159-166	0.11798	0.06052	0.0726	0.2511	0.4698	0.241	0.2891	8	39.4619	76.6816	45.2915
mp0357	Astragalus canadensis	Fabaceae	Reich et al. (2003)	New Phytol. 157: 617-631	0.14116	0.03169	0.07832	0.25117	0.562	0.126	0.312	8	68.6099	24.2152	53.8117
po0903	Acacia tortilis	Fabaceae	Tomlinson et al. (2012, 2013)	J. Ecol. 100: 1113-1121; Ann. Bot. 112: 575-587	0.12245	0.03976	0.08949	0.2517	0.4865	0.158	0.3556	8	47.5336	37.2197	69.9552
po0295	Echium plantagineum	Boraginaceae	Evans & Poorter (2001)	Plant Cell Environ. 24: 755-767	0.17484	0.03261	0.0443	0.25175	0.6945	0.1295	0.176	8	95.5157	25.1121	10.3139
po0082	Radyera farragei	Malvaceae	Evans & Poorter (2001)	Plant Cell Environ. 24: 755-767	0.17645	0.02614	0.04918	0.25177	0.7008	0.1038	0.1953	8	95.9641	18.3857	15.2466
po0945	Mimosa claussenii	Fabaceae	Tomlinson et al. (2012, 2013)	J. Ecol. 100: 1113-1121; Ann. Bot. 112: 575-587	0.1735	0.02078	0.05772	0.252	0.6885	0.0824	0.2291	8	95.0673	8.52018	22.4215
po2477	Aegilops caudata	Poaceae	Villar et al. (2005)	Plant Soil 272: 11-27	0.11778	0.08449	0.04931	0.252	0.468	0.336	0.196	9	43.75	95.5357	13.3929
po0092	Pimpinella saxifraga	Apiaceae	Poorter & Remkes (1990)	Oecologia 83: 553-559	0.14648	0.02988	0.07678	0.25314	0.5787	0.118	0.3033	9	76.3393	17.8571	48.2143
mp0358	Salvia pratensis	Lamiaceae	Mommer et al. (2006)	J. Ecol. 94: 1117-1129	0.14875	0.01353	0.09113	0.2534	0.587	0.053	0.36	9	79.0179	2.67857	67.8571
po0043	Trifolium repens	Fabaceae	Poorter & Remkes (1990)	Oecologia 83: 553-559	0.10551	0.08329	0.06501	0.2538	0.4157	0.3282	0.2561	9	24.5536	95.0893	32.5893
po0476	Hordeum secalinum	Poaceae	Garnier (1992)	J. Ecol. 80: 665-675	0.11884	0.05078	0.08524	0.25486	0.4663	0.1993	0.3345	9	43.3036	55.8036	58.0357
mp0359	Lolium temulentum	Poaceae	Lewis et al. (1999)	Planta 210: 104-114	0.13393	0.05326	0.06913	0.255	0.525	0.209	0.271	9	62.5	61.6071	37.9464
po0544	Prunus spinosa	Rosaceae	Cornelissen et al. (1996)	J. Ecol. 84: 755-765	0.13288	0.06943	0.053	0.25531	0.5205	0.2719	0.2076	9	60.7143	83.0357	17.4107
po0350	Datura stramonium	Solanaceae	Evans & Poorter (2001)	Plant Cell Environ. 24: 755-767	0.17509	0.028	0.05432	0.25741	0.6802	0.1088	0.211	9	95.5357	14.7321	18.3036
po2061	Polygonum lapathifolium	Polygonaceae	Meziane & Shipley (1999)	Funct. Ecol. 13: 611-622	0.1257	0.0531	0.0789	0.2578	0.487	0.211	0.301	9	50	63.3929	47.7679
po0994	Agrostis stolonifera	Poaceae	Van der Werf et al. (1998)	Inherent Variation in Plant Growth, pp. 489-502	0.11164	0.08279	0.06343	0.25786	0.4354	0.3196	0.2449	9	30.3571	93.3036	29.0179
po2222	Asclepias incarnata	Apocynaceae	McKenna & Shipley (1999)	EcoScience 6: 286-296	0.122	0.0717	0.0642	0.2579	0.47	0.28	0.25	9	44.6429	84.375	30.3571
po2240	Bromus inermis	Poaceae	McKenna & Shipley (1999)	EcoScience 6: 286-296	0.1256	0.0352	0.0971	0.2579	0.49	0.14	0.38	9	50.8929	27.2321	73.2143
po1228	Gleditsia triacanthos	Fabaceae	Polley et al. (2002)	Tree Physiol. 22: 383-391	0.07819	0.0254	0.15435	0.25795	0.3031	0.0985	0.5984	9	10.2679	9.375	96.4286
mp0360	Bromus erectus	Poaceae	Roumet et al. (1996)	New Phytol. 133: 595-603	0.1106	0.04799	0.09236	0.258	0.429	0.186	0.358	9	29.4643	47.7679	66.9643
mp0361	Hordeum spontaneum	Poaceae	Chapin et al. (1989)	Oecologia 79: 96-105	0.07897	0.0346	0.14543	0.259	0.305	0.134	0.562	9	10.7143	24.5536	93.3036
po0023	Urtica dioica	Urticaceae	Poorter & Remkes (1990)	Oecologia 83: 553-559	0.15397	0.04267	0.06245	0.25909	0.5943	0.1647	0.241	9	82.1429	40.1786	27.2321
po0658	Eucalyptus delegatensis	Myrtaceae	Loveys et al. (2002)	Plant Cell Environ. 25: 975-988	0.19362	0.01527	0.05093	0.25982	0.7452	0.0588	0.196	9	98.6607	3.57143	12.9464
po3034	Cucumis melo	Cucurbitaceae	Guzman & Olave (2006)	J. Food Agric. Environ. 4: 163-165	0.18	0.04	0.04	0.26	0.6923	0.1538	0.1538	9	96.4286	34.8214	6.69643
po1352	Triticum aestivum	Poaceae	Khan & Tsunoda (1970a)	Tohuko J. Agric. Res. 21: 60-72	0.1	0.07	0.09	0.26	0.3846	0.2692	0.3462	9	20.0893	82.5893	62.0536
po1189	Acacia farnesiana	Fabaceae	Polley et al. (2002)	Tree Physiol. 22: 383-391	0.14055	0.05465	0.06516	0.26036	0.5398	0.2099	0.2503	9	67.4107	62.5	30.8036
po0171	Solanum lycopersicum	Solanaceae	Nagel et al. (2001)	Physiol. Plant. 111: 33-39	0.15519	0.04208	0.06313	0.2604	0.59	0.16	0.24	9	80.3571	37.0536	25.8929
po0904	Atalaya hemiglauca	Sapindaceae	Tomlinson et al. (2012, 2013)	J. Ecol. 100: 1113-1121; Ann. Bot. 112: 575-587	0.15307	0.02307	0.08486	0.261	0.5865	0.0884	0.3251	9	78.5714	7.58929	54.0179
mp0362	Rumex thyrsiflorus	Polygonaceae	Mommer et al. (2006)	J. Ecol. 94: 1117-1129	0.14676	0.02612	0.08813	0.261	0.562	0.1	0.338	9	73.6607	11.1607	59.8214
po2953	Pinus sylvestris	Pinaceae	Kim et al. (2003)	Plant Soil 257: 443-449	0.13927	0.04234	0.07942	0.26103	0.5335	0.1622	0.3043	9	66.0714	38.3929	48.6607
po1109	Ranunculus flammula	Ranunculaceae	Van der Werf et al. (1998)	Inherent Variation in Plant Growth, pp. 489-502	0.09444	0.06476	0.10186	0.26106	0.3636	0.2396	0.3968	9	16.9643	75	76.3393
mp0363	Hakea sulcata	Proteaceae	Poot & Lambers (2003)	Plant Soil 253: 57-70	0.15067	0.01823	0.09247	0.26136	0.576	0.07	0.354	9	75.8929	5.35714	65.1786
mp0364	Argyrodendron trifoliolatum	Malvaceae	Thompson et al. (1992)	Aust. J. Plant Physiol. 19: 1-18; Aust. J. Plant Physiol. 19:19-42	0.12287	0.08191	0.05782	0.26261	0.468	0.312	0.22	9	44.1964	91.5179	20.9821
po0931	Eucalyptus shirleyi	Myrtaceae	Tomlinson et al. (2012, 2013)	J. Ecol. 100: 1113-1121; Ann. Bot. 112: 575-587	0.15899	0.0265	0.07718	0.26267	0.6053	0.1009	0.2938	9	85.2679	11.6071	44.1964
po1784	Leucanthemum vulgare	Asteraceae	Meziane & Shipley (1999)	Funct. Ecol. 13: 611-622	0.143	0.019	0.1007	0.2628	0.538	0.077	0.385	9	66.9643	6.69643	75
po0178	Lysimachia vulgaris	Myrsinaceae	Poorter & Remkes (1990)	Oecologia 83: 553-559	0.17027	0.05376	0.03878	0.26281	0.6479	0.2046	0.1476	9	91.5179	59.375	6.25
po2450	Aegilops cylindrica	Poaceae	Villar et al. (2005)	Plant Soil 272: 11-27	0.12795	0.08561	0.04931	0.263	0.487	0.326	0.188	9	50.4464	94.6429	11.6071
po0499	Acer pseudoplatanus	Aceraceae	Cornelissen et al. (1996)	J. Ecol. 84: 755-765	0.14473	0.08054	0.03783	0.26309	0.5501	0.3061	0.1438	9	70.0893	90.1786	5.35714
po2498	Aegilops crassa	Poaceae	Villar et al. (2005)	Plant Soil 272: 11-27	0.1397	0.05974	0.06425	0.264	0.53	0.227	0.244	9	64.2857	70.5357	28.5714
mp0365	Corynephorus canescens	Poaceae	Boot & Den Dubbelden (1990)	Oecologia 85: 115-121	0.12144	0.06864	0.07392	0.264	0.46	0.26	0.28	9	39.7321	79.0179	39.7321
mp0366	Brachypodium pinnatum	Poaceae	Ryser & Lambers (1995)	Plant Soil 170: 251-265	0.10296	0.06864	0.0924	0.264	0.39	0.26	0.35	9	21.4286	78.125	62.9464
po1077	Luzula campestris	Juncaceae	Van der Werf et al. (1998)	Inherent Variation in Plant Growth, pp. 489-502	0.15006	0.05504	0.05978	0.26488	0.5655	0.209	0.2254	9	74.1071	62.0536	22.7679
mp0368	Picea glauca	Pinaceae	Sullivan & Teramura (1988)	Am. J. Bot. 75: 225-230	0.137	0.07	0.058	0.265	0.517	0.264	0.219	9	59.375	80.3571	20.0893
mp0367	Betula papyrifera	Betulaceae	Walters & Reich (1996)	Ecology 77: 841-853	0.1113	0.0424	0.10865	0.265	0.42	0.16	0.41	9	25.8929	36.6071	79.9107
po2024	Plantago major	Plantaginaceae	Meziane & Shipley (1999)	Funct. Ecol. 13: 611-622	0.1305	0.0241	0.1108	0.2655	0.499	0.095	0.406	9	54.0179	8.03571	79.0179
po1567	Betula papyrifera	Betulaceae	Reich et al. (1998c)	Funct. Ecol. 12: 327-338	0.1657	0.0357	0.06655	0.26795	0.6184	0.1332	0.2484	9	86.6071	24.1071	29.9107
po1427	Cucumis sativus	Cucurbitaceae	Peet (1986)	Plant Physiol. 80: 59-62	0.157	0.039	0.072	0.268	0.5858	0.1455	0.2687	9	78.125	29.0179	36.1607
po2315	Phleum pratense	Poaceae	McKenna & Shipley (1999)	EcoScience 6: 286-296	0.1439	0.0278	0.0973	0.269	0.53	0.1	0.36	9	64.7321	10.7143	68.3036
po0213	Hordeum vulgare	Poaceae	Poorter & Nagel (2000)	Aust. J. Plant Physiol. 27: 595-607	0.12713	0.04291	0.09914	0.26919	0.4723	0.1594	0.3683	9	47.3214	36.1607	70.0893
po0948	Mimosa tenuiflora	Fabaceae	Tomlinson et al. (2012, 2013)	J. Ecol. 100: 1113-1121; Ann. Bot. 112: 575-587	0.13597	0.01845	0.11498	0.2694	0.5047	0.0685	0.4268	9	55.8036	4.46429	81.25
po2124	Leucanthemum vulgare	Asteraceae	Shipley (2002)	Funct. Ecol. 16: 682-689	0.11795	0.03235	0.1195	0.2698	0.4347	0.1156	0.4497	9	29.9107	16.9643	84.8214
mp0369	Phalaris arundinacea	Poaceae	Mommer et al. (2006)	J. Ecol. 94: 1117-1129	0.07809	0.08461	0.1072	0.2699	0.289	0.313	0.397	9	8.48214	91.9643	76.7857
po0283	Eucalyptus goniocalyx	Myrtaceae	Evans & Poorter (2001)	Plant Cell Environ. 24: 755-767	0.15961	0.03279	0.07753	0.26993	0.5913	0.1215	0.2872	9	81.6964	19.6429	41.5179
po0989	Agrostis canina	Poaceae	Van der Werf et al. (1998)	Inherent Variation in Plant Growth, pp. 489-502	0.11336	0.06157	0.09514	0.27007	0.4186	0.2287	0.3527	9	25.4464	71.875	63.3929
mp0370	Pachira sessilis	Malvaceae	Kitajima (1994)	Oecologia 98: 419-428	0.16961	0.07136	0.02955	0.27052	0.627	0.264	0.109	9	88.3929	80.8036	1.78571
mp0371	Acer saccharum	Aceraceae	Canham et al. (1996)	Can. J. For. Res. 26: 1521-1530	0.09131	0.05853	0.12089	0.27073	0.337	0.216	0.447	9	13.8393	65.1786	84.375
po2462	Aegilops umbellulata	Poaceae	Villar et al. (2005)	Plant Soil 272: 11-27	0.1245	0.06995	0.07686	0.271	0.459	0.258	0.283	9	39.2857	77.2321	40.625
po1973	Phleum pratense	Poaceae	Meziane & Shipley (1999)	Funct. Ecol. 13: 611-622	0.1108	0.0592	0.1019	0.2719	0.407	0.219	0.374	9	23.2143	66.9643	71.875
po0079	Raphanus sativus	Brassicaceae	Evans & Poorter (2001)	Plant Cell Environ. 24: 755-767	0.16317	0.07641	0.03243	0.272	0.5999	0.2809	0.1192	9	84.375	85.2679	3.57143
po0615	Ficus benjamina	Moraceae	Veneklaas et al. (2002)	Sci. Hortic. 93: 75-84	0.14333	0.05323	0.07583	0.2724	0.5262	0.1954	0.2784	9	62.9464	53.125	39.2857
po1214	Prosopis glandulosa	Fabaceae	Polley et al. (2002)	Tree Physiol. 22: 383-391	0.11456	0.04435	0.11379	0.2727	0.4201	0.1626	0.4173	9	27.2321	38.8393	80.8036
po1670	Vicia cracca	Fabaceae	Den Dubbelden & Oosterbeek (1995)	Funct. Ecol. 9: 628-634	0.05072	0.05668	0.1654	0.2728	0.1859	0.2078	0.6063	9	1.33929	60.2679	97.3214
po1554	Citrus volkameriana	Rutaceae	Peng et al. (1993)	Plant Physiol. 101: 1063-1071	0.146	0.046	0.081	0.273	0.5348	0.1685	0.2967	9	66.5179	41.0714	45.9821
po0940	Lysiphyllum hookeri	Fabaceae	Tomlinson et al. (2012, 2013)	J. Ecol. 100: 1113-1121; Ann. Bot. 112: 575-587	0.11955	0.04415	0.1093	0.273	0.4379	0.1617	0.4004	9	30.8036	37.9464	77.6786
po0098	Phleum pratense	Poaceae	Poorter & Remkes (1990)	Oecologia 83: 553-559	0.13384	0.04786	0.09138	0.27309	0.4901	0.1753	0.3346	9	51.3393	44.6429	58.4821
po0342	Deschampsia flexuosa	Poaceae	Poorter et al. (1995)	Plant Soil 171: 217-227	0.12524	0.05333	0.09456	0.27313	0.4585	0.1952	0.3462	9	38.3929	52.2321	61.6071
po1169	Prosopis glandulosa	Fabaceae	Polley et al. (2002)	Tree Physiol. 22: 383-391	0.12434	0.04914	0.09982	0.2733	0.455	0.1798	0.3652	9	36.6071	46.4286	69.1964
po0665	Geum rivale	Rosaceae	Loveys et al. (2002)	Plant Cell Environ. 25: 975-988	0.18835	0.04093	0.04413	0.27341	0.6889	0.1497	0.1614	9	95.9821	32.1429	7.58929
po0209	Hypericum perforatum	Hypericaceae	Poorter & Remkes (1990)	Oecologia 83: 553-559	0.14853	0.04029	0.08502	0.27384	0.5424	0.1471	0.3105	9	68.75	29.9107	51.3393
po2486	Amblyopyrum muticum	Poaceae	Villar et al. (2005)	Plant Soil 272: 11-27	0.12885	0.07919	0.0658	0.274	0.471	0.289	0.24	9	45.5357	87.0536	26.3393
po1019	Carex leporina	Cyperaceae	Van der Werf et al. (1998)	Inherent Variation in Plant Growth, pp. 489-502	0.12964	0.06336	0.08129	0.27429	0.4716	0.2304	0.298	9	46.4286	72.3214	46.4286
po1728	Elymus repens	Poaceae	Meziane & Shipley (1999)	Funct. Ecol. 13: 611-622	0.0672	0.0406	0.167	0.2749	0.244	0.143	0.613	9	4.01786	27.6786	98.2143
mp0373	Bromus squarrosus	Poaceae	Roumet et al. (1996)	New Phytol. 133: 595-603	0.12579	0.06416	0.07535	0.275	0.457	0.233	0.274	9	37.9464	73.2143	38.3929
mp0372	Prosopis glandulosa	Fabaceae	Polley et al. (2002)	Tree Physiol. 22: 383-391	0.12796	0.05617	0.09087	0.275	0.465	0.204	0.33	9	42.8571	58.9286	56.6964
po0279	Eucalyptus macrorhyncha	Myrtaceae	Evans & Poorter (2001)	Plant Cell Environ. 24: 755-767	0.18078	0.0274	0.06715	0.27533	0.6566	0.0995	0.2439	9	91.9643	9.82143	28.125
mp0374	Mentha aquatica	Lamiaceae	Mommer et al. (2006)	J. Ecol. 94: 1117-1129	0.14513	0.06068	0.06954	0.27535	0.527	0.22	0.253	9	63.3929	68.75	31.6964
mp0375	Rumex palustris	Polygonaceae	Pons & Poorter (2014)	Front. Plant Sci. 5: 12	0.19743	0.03762	0.04059	0.27565	0.716	0.136	0.147	9	97.3214	25.4464	5.80357
po0642	Acacia melanoxylon	Fabaceae	Loveys et al. (2002)	Plant Cell Environ. 25: 975-988	0.15107	0.04062	0.08423	0.27592	0.5475	0.1472	0.3053	9	69.6429	30.3571	49.1071
po2453	Aegilops columnaris	Poaceae	Villar et al. (2005)	Plant Soil 272: 11-27	0.13841	0.06914	0.06861	0.276	0.501	0.25	0.248	9	54.4643	76.3393	29.4643
po3069	Arbutus unedo	Ericaceae	Vasques et al. (2013)	Env. Exp. Bot. 96: 11-19	0.16	0.036	0.08	0.276	0.5797	0.1304	0.2899	9	77.2321	22.3214	42.8571
po0068	Scrophularia nodosa	Scrophulariaceae	Poorter & Remkes (1990)	Oecologia 83: 553-559	0.17428	0.02816	0.07384	0.27628	0.6308	0.1019	0.2673	9	89.7321	12.5	35.2679
po1743	Bromus inermis	Poaceae	Meziane & Shipley (1999)	Funct. Ecol. 13: 611-622	0.14	0.0411	0.0956	0.2766	0.517	0.129	0.353	9	59.8214	21.875	64.2857
mp0376	Sporobolus cryptandrus	Poaceae	Reich et al. (2003)	New Phytol. 157: 617-631	0.11694	0.05255	0.10796	0.27745	0.421	0.189	0.389	9	27.6786	48.6607	75.4464
po1219	Gleditsia triacanthos	Fabaceae	Polley et al. (2002)	Tree Physiol. 22: 383-391	0.08541	0.03098	0.16116	0.27755	0.3077	0.1116	0.5806	9	11.1607	15.625	94.1964
po0341	Deschampsia flexuosa	Poaceae	Poorter & Pothmann (1992)	New Phytol. 120: 159-166	0.13112	0.05528	0.09145	0.27785	0.4719	0.1989	0.3292	9	46.875	55.3571	55.8036
po0196	Lolium perenne	Poaceae	Poorter (1993)	Vegetatio 104/105: 77-97	0.14137	0.05622	0.08041	0.278	0.5085	0.2022	0.2892	9	57.1429	58.4821	41.9643
mp0377	Viburnum opulus	Adoxaceae	Sack & Grubb (2002)	Oecologia 131: 175-185	0.06769	0.07295	0.13736	0.278	0.243	0.262	0.494	9	3.57143	79.9107	87.9464
mp0378	Oryza sativa	Poaceae	Imai & Murata (1976)	Proc. Crop Sci. Soc. Jpn. 45: 598-606	0.02502	0.04726	0.20572	0.278	0.09	0.17	0.74	9	0	41.9643	100
mp0379	Schizachyrium scoparium	Poaceae	Reich et al. (2003)	New Phytol. 157: 617-631	0.10766	0.04952	0.12098	0.27816	0.387	0.178	0.435	9	20.9821	45.5357	82.1429
po2492	Aegilops longissima	Poaceae	Villar et al. (2005)	Plant Soil 272: 11-27	0.16224	0.06158	0.05531	0.279	0.581	0.221	0.198	9	77.6786	69.1964	14.2857
mp0380	Prosopis glandulosa	Fabaceae	Polley et al. (2002)	Tree Physiol. 22: 383-391	0.09712	0.05765	0.12423	0.279	0.348	0.207	0.445	9	15.625	59.8214	83.9286
mp0381	Medicago sativa	Fabaceae	Wang & Han (2007)	Soil Sci. Plant Nutr. 53: 278-285	0.1287	0.0832	0.0676	0.2795	0.46	0.298	0.242	9	40.1786	88.8393	27.6786
mp0382	Buxus sempervirens	Buxaceae	Sack (2004)	Oikos 107: 110-127	0.11912	0.05592	0.10454	0.27958	0.426	0.2	0.374	9	28.5714	56.6964	71.4286
mp0384	Khaya senegalensis	Meliaceae	Kwesiga & Grace (1986)	Ann. Bot. 57: 283-290	0.161	0.071	0.048	0.28	0.575	0.254	0.171	9	75.4464	76.7857	9.375
mp0387	Potentilla neumanniana	Rosaceae	Mommer et al. (2007)	New Phytol. 176: 337-345	0.14387	0.0785	0.05763	0.28	0.514	0.28	0.206	9	58.4821	84.8214	16.0714
mp0383	Impatiens parviflora	Balsaminaceae	Peace & Grubb (1982)	New Phytol. 90: 127-150	0.11797	0.08704	0.07499	0.28	0.421	0.311	0.268	9	28.125	91.0714	35.7143
mp0386	Guazuma ulmifolia	Malvaceae	Huante et al. (1995b)	Funct. Ecol. 9: 849-858	0.13384	0.0504	0.09128	0.28	0.478	0.18	0.326	9	48.2143	46.875	54.4643
mp0385	Viburnum opulus	Adoxaceae	Grubb et al. (1996)	J. Ecol. 84: 827-840	0.11704	0.04256	0.1204	0.28	0.418	0.152	0.43	9	25	33.4821	81.6964
po1667	Vicia sepium	Fabaceae	Den Dubbelden & Oosterbeek (1995)	Funct. Ecol. 9: 628-634	0.06299	0.08518	0.13187	0.28005	0.2249	0.3042	0.4709	9	2.67857	89.2857	86.6071
po2019	Plantago major	Plantaginaceae	Meziane & Shipley (1999)	Funct. Ecol. 13: 611-622	0.1586	0.0494	0.0728	0.2808	0.554	0.169	0.278	9	70.9821	41.5179	38.8393
mp0388	Hedera helix	Araliaceae	Sack (2004)	Oikos 107: 110-127	0.10525	0.10036	0.07588	0.28149	0.374	0.357	0.27	9	19.1964	96.4286	37.5
po2138	Betula alleghaniensis	Betulaceae	Shipley (2002)	Funct. Ecol. 16: 682-689	0.16843	0.05287	0.0603	0.2816	0.6338	0.1616	0.2046	9	90.625	37.5	15.1786
mp0389	Ranunculus repens	Ranunculaceae	Mommer et al. (2006)	J. Ecol. 94: 1117-1129	0.08875	0.06499	0.12816	0.2819	0.315	0.231	0.455	9	12.9464	72.7679	86.1607
mp0390	Crataegus monogyna	Rosaceae	Grubb et al. (1996)	J. Ecol. 84: 827-840	0.13931	0.05555	0.08714	0.282	0.494	0.197	0.309	9	53.5714	54.4643	49.5536
po2327	Plantago major	Plantaginaceae	McKenna & Shipley (1999)	EcoScience 6: 286-296	0.1425	0.0278	0.1117	0.282	0.51	0.1	0.4	9	57.5893	10.2679	77.2321
mp0391	Oryza sativa	Poaceae	Imai & Murata (1976)	Proc. Crop Sci. Soc. Jpn. 45: 598-606	0.0282	0.0564	0.1974	0.282	0.1	0.2	0.7	9	0.446429	56.25	99.1071
po2158	Echinochloa crus-galli	Poaceae	Shipley (2002)	Funct. Ecol. 16: 682-689	0.084	0.10138	0.09718	0.28255	0.3315	0.3386	0.3299	9	13.3929	95.9821	56.25
mp0393	Picea glauca	Pinaceae	Sullivan & Teramura (1988)	Am. J. Bot. 75: 225-230	0.119	0.106	0.058	0.283	0.42	0.375	0.205	9	26.3393	98.6607	15.625
mp0392	Impatiens parviflora	Balsaminaceae	Hughes & Evans (1963)	New Phytol. 62: 367-388	0.13018	0.09056	0.06226	0.283	0.46	0.32	0.22	9	40.625	94.1964	21.4286
mp0394	Brachypodium pinnatum	Poaceae	Ryser & Lambers (1995)	Plant Soil 170: 251-265	0.12496	0.08236	0.07668	0.284	0.44	0.29	0.27	9	31.25	87.5	37.0536
mp0395	Viburnum opulus	Adoxaceae	Sack (2004)	Oikos 107: 110-127	0.08152	0.07411	0.12846	0.28409	0.287	0.261	0.452	9	8.03571	79.4643	85.2679
po0456	Bromus hordeaceus	Poaceae	Garnier (1992)	J. Ecol. 80: 665-675	0.13162	0.04871	0.10504	0.28538	0.4612	0.1707	0.3681	9	41.0714	43.3036	69.6429
po2029	Poa pratensis	Poaceae	Meziane & Shipley (1999)	Funct. Ecol. 13: 611-622	0.1409	0.06	0.0845	0.2854	0.476	0.202	0.321	9	47.7679	58.0357	52.6786
mp0396	Platypodium elegans	Fabaceae	Kitajima (1994)	Oecologia 98: 419-428	0.12724	0.10342	0.05486	0.28552	0.446	0.362	0.192	9	33.9286	97.3214	12.5
mp0398	Ventenata dubia	Poaceae	James (2008)	Plant Soil 310: 201-210	0.15057	0.04971	0.08543	0.28571	0.527	0.174	0.299	9	63.8393	44.1964	46.875
mp0397	Elymus elymoides	Poaceae	James (2008)	Plant Soil 310: 201-210	0.12829	0.03971	0.11771	0.28571	0.449	0.139	0.412	9	35.2679	26.7857	80.3571
mp0399	Cirsium vulgare	Asteraceae	Pons (1977)	Acta Bot. Neerl. 26: 29-42	0.18909	0.03747	0.06013	0.28669	0.66	0.131	0.21	9	93.3036	22.7679	17.8571
po2421	Rhamnus alaternus	Rhamnaceae	Ruiz-Robleto & Villar (2005)	Plant Biol. 7: 484-494	0.09919	0.07102	0.11657	0.28678	0.3459	0.2477	0.4065	9	15.1786	75.4464	79.4643
po1668	Vicia cracca	Fabaceae	Den Dubbelden & Oosterbeek (1995)	Funct. Ecol. 9: 628-634	0.05178	0.04397	0.19151	0.28726	0.1803	0.1531	0.6667	9	0.892857	34.375	98.6607
mp0400	Monarda fistulosa	Lamiaceae	Reich et al. (2003)	New Phytol. 157: 617-631	0.08889	0.03415	0.16446	0.28749	0.309	0.119	0.572	9	11.6071	18.3036	93.75
mp0401	Baptisia alba	Fabaceae	Reich et al. (2003)	New Phytol. 157: 617-631	0.15048	0.03595	0.10159	0.28802	0.522	0.125	0.353	9	61.1607	20.9821	63.8393
po1131	Trisetum flavescens	Poaceae	Van der Werf et al. (1998)	Inherent Variation in Plant Growth, pp. 489-502	0.14514	0.06007	0.083	0.28821	0.5016	0.2088	0.2896	9	54.9107	61.1607	42.4107
po2044	Poa pratensis	Poaceae	Meziane & Shipley (1999)	Funct. Ecol. 13: 611-622	0.0898	0.0418	0.1569	0.2886	0.311	0.145	0.544	9	12.5	28.5714	92.4107
po1952	Panicum capillare	Poaceae	Meziane & Shipley (1999)	Funct. Ecol. 13: 611-622	0.0802	0.0418	0.1667	0.2886	0.262	0.132	0.606	9	5.80357	23.2143	96.875
mp0402	Picea glauca	Pinaceae	Sullivan & Teramura (1988)	Am. J. Bot. 75: 225-230	0.102	0.077	0.11	0.289	0.353	0.266	0.381	9	16.0714	81.6964	74.1071
po1914	Scorzoneroides autumnalis	Asteraceae	Meziane & Shipley (1999)	Funct. Ecol. 13: 611-622	0.1108	0.0127	0.1656	0.2891	0.369	0.043	0.588	9	18.3036	1.33929	95.5357
mp0403	Calotropis procera	Asclepiaceae	Boutraa et al. (2010)	Res. J. Agric. Biol. Sci. 6: 20-26	0.15135	0.1047	0.03332	0.28936	0.523	0.362	0.115	9	61.6071	97.7679	3.125
mp0404	Salix alba	Salicaceae	Van Splunder et al. (1996)	Can. J. Bot. 74: 1988-1995	0.1753	0.0455	0.0687	0.2895	0.606	0.157	0.237	9	85.7143	35.2679	24.5536
mp0405	Aspidosperma desmanthum	Apocynaceae	Kitajima (1994)	Oecologia 98: 419-428	0.16471	0.07768	0.04759	0.28998	0.568	0.268	0.164	9	74.5536	82.1429	8.48214
mp0406	Cordia megalantha	Boraginaceae	Bongers et al. (1988)	Funct. Ecol. 2: 379-390	0.1392	0.0841	0.0696	0.29	0.48	0.29	0.24	9	48.6607	87.9464	26.7857
mp0407	Piranhea mexicanum	Picrodendraceae	Huante et al. (1995b)	Funct. Ecol. 9: 849-858	0.13398	0.04727	0.10817	0.29	0.462	0.163	0.373	9	41.5179	39.2857	70.9821
mp0408	Hakea falcata	Proteaceae	Poot & Lambers (2003)	Plant Soil 253: 57-70	0.2282	0.04257	0.01925	0.29002	0.787	0.147	0.066	9	99.5536	29.4643	0.446429
po1964	Panicum capillare	Poaceae	Meziane & Shipley (1999)	Funct. Ecol. 13: 611-622	0.1022	0.0548	0.1333	0.2904	0.356	0.19	0.454	9	16.5179	49.5536	85.7143
po1795	Leucanthemum vulgare	Asteraceae	Meziane & Shipley (1999)	Funct. Ecol. 13: 611-622	0.158	0.0489	0.0836	0.2905	0.54	0.165	0.295	9	67.8571	40.625	44.6429
mp0409	Cedrela odorata	Meliaceae	Hayashida Y. & Boot R.G.A. (unpubl)	Unpublished	0.17432	0.06936	0.047	0.29067	0.6	0.239	0.162	9	84.8214	74.5536	8.03571
po0522	Fraxinus excelsior	Oleaceae	Cornelissen et al. (1996)	J. Ecol. 84: 755-765	0.16555	0.08347	0.04181	0.29083	0.5692	0.287	0.1438	9	75	86.6071	4.91071
mp0410	Dactylis glomerata	Poaceae	Ryser & Lambers (1995)	Plant Soil 170: 251-265	0.08148	0.08148	0.12804	0.291	0.28	0.28	0.44	9	7.14286	83.4821	83.0357
mp0411	Acer saccharum	Aceraceae	Canham et al. (1996)	Can. J. For. Res. 26: 1521-1530	0.08133	0.06206	0.14786	0.29125	0.279	0.213	0.508	9	6.69643	64.2857	89.2857
po1227	Gleditsia triacanthos	Fabaceae	Polley et al. (2002)	Tree Physiol. 22: 383-391	0.09023	0.02951	0.17164	0.29138	0.3097	0.1013	0.5891	9	12.0536	12.0536	95.9821
po0546	Quercus coccifera	Fagaceae	Cornelissen et al. (1996)	J. Ecol. 84: 755-765	0.14338	0.02986	0.11828	0.29152	0.4918	0.1024	0.4057	9	52.2321	12.9464	78.5714
po2075	Prunella vulgaris	Lamiaceae	Meziane & Shipley (1999)	Funct. Ecol. 13: 611-622	0.1812	0.0329	0.0777	0.2918	0.624	0.114	0.262	9	87.9464	16.0714	33.9286
po0104	Plantago major	Plantaginaceae	Poorter & Remkes (1990)	Oecologia 83: 553-559	0.18304	0.03432	0.07454	0.2919	0.6271	0.1176	0.2553	9	88.8393	17.4107	32.1429
po0890	Acacia mellifera	Fabaceae	Tomlinson et al. (2012, 2013)	J. Ecol. 100: 1113-1121; Ann. Bot. 112: 575-587	0.15271	0.07578	0.06351	0.292	0.523	0.2595	0.2175	9	62.0536	77.6786	19.6429
mp0412	Hordeum vulgare	Poaceae	Poorter & Van der Werf (1998)	In: Lambers et al.:pp. 309-336	0.13337	0.05528	0.10367	0.29231	0.456	0.189	0.355	9	37.5	49.1071	65.625
mp0413	Acacia farnesiana	Fabaceae	Polley et al. (2002)	Tree Physiol. 22: 383-391	0.15868	0.06421	0.07011	0.293	0.542	0.219	0.239	9	68.3036	67.4107	25.4464
po0698	Silene uniflora	Caryophyllaceae	Loveys et al. (2002)	Plant Cell Environ. 25: 975-988	0.17555	0.04792	0.07007	0.29353	0.5981	0.1632	0.2387	9	83.4821	39.7321	25
mp0414	Betula papyrifera	Betulaceae	Reich et al. (1998c)	Funct. Ecol. 12: 327-338	0.19401	0.04656	0.05511	0.29488	0.658	0.158	0.187	9	92.8571	35.7143	11.1607
po2845	Amaranthus tricolor	Amaranthaceae	Singh et al. (2009)	Sci. Hortic. 120: 173-180	0.13	0.111	0.054	0.295	0.4407	0.3763	0.1831	9	31.6964	99.1071	10.7143
mp0415	Pinus resinosa	Pinaceae	Sullivan & Teramura (1988)	Am. J. Bot. 75: 225-230	0.149	0.045	0.101	0.295	0.505	0.153	0.342	9	56.25	33.9286	60.2679
po2081	Prunella vulgaris	Lamiaceae	Meziane & Shipley (1999)	Funct. Ecol. 13: 611-622	0.1661	0.0244	0.1046	0.2951	0.56	0.084	0.356	9	73.2143	7.14286	66.0714
mp0416	Ilex aquifolium	Aquifoliaceae	Hattenschwiler & Korner (2003)	Funct. Ecol. 17: 778-785	0.12124	0.09463	0.0828	0.29571	0.41	0.32	0.28	9	23.6607	93.75	40.1786
mp0417	Ilex aquifolium	Aquifoliaceae	Hattenschwiler & Korner (2003)	Funct. Ecol. 17: 778-785	0.11835	0.09172	0.08581	0.29588	0.4	0.31	0.29	9	22.3214	90.625	43.3036
po1178	Prosopis glandulosa	Fabaceae	Polley et al. (2002)	Tree Physiol. 22: 383-391	0.15093	0.05802	0.08804	0.29699	0.5082	0.1954	0.2964	9	56.6964	52.6786	45.5357
po2160	Galium palustre	Rubiaceae	Shipley (2002)	Funct. Ecol. 16: 682-689	0.1218	0.05183	0.1239	0.29753	0.394	0.1706	0.4355	9	21.875	42.8571	82.5893
po1147	Brassica napus	Brassicaceae	K. K. Nagel et al.(unpubl)	Pers. Comm.	0.198	0.053	0.048	0.298	0.666	0.178	0.16	9	94.1964	45.9821	7.14286
po1872	Eutrochium maculatum	Asteraceae	Meziane & Shipley (1999)	Funct. Ecol. 13: 611-622	0.1128	0.029	0.1571	0.2988	0.37	0.096	0.534	9	18.75	8.48214	91.0714
mp0418	Acacia melanoxylon	Fabaceae	Schortemeyer et al. (1999)	Aust. J. Plant Physiol. 26: 737-747	0.13589	0.04447	0.11849	0.29885	0.455	0.149	0.396	9	37.0536	31.25	75.8929
po1384	Helianthus annuus	Asteraceae	Eze et al. (1973)	Ann. Bot. 37: 315-329	0.1939	0.0639	0.0418	0.2996	0.6472	0.2133	0.1395	9	91.0714	64.7321	4.01786
mp0419	Silene dioica	Caryophyllaceae	Poorter (1993)	Vegetatio 104/105: 77-97	0.16376	0.03233	0.10363	0.29972	0.546	0.108	0.346	9	69.1964	14.2857	61.1607
po1033	Cynosurus cristatus	Poaceae	Van der Werf et al. (1998)	Inherent Variation in Plant Growth, pp. 489-502	0.14093	0.04393	0.115	0.29986	0.4713	0.1447	0.3841	9	45.9821	28.125	74.5536
mp0420	Acer saccharum	Aceraceae	Canham et al. (1996)	Can. J. For. Res. 26: 1521-1530	0.07473	0.0639	0.16129	0.29992	0.249	0.213	0.538	9	4.46429	63.8393	91.9643
mp0421	Bromopsis tomentella	Poaceae	Roumet et al. (1996)	New Phytol. 133: 595-603	0.12372	0.05859	0.10581	0.3	0.412	0.195	0.353	9	24.1071	51.3393	64.7321
po1939	Oenothera biennis	Onagraceae	Meziane & Shipley (1999)	Funct. Ecol. 13: 611-622	0.206	0.0217	0.0729	0.3005	0.679	0.069	0.252	9	94.6429	4.91071	31.25
po1186	Acacia farnesiana	Fabaceae	Polley et al. (2002)	Tree Physiol. 22: 383-391	0.18039	0.05856	0.0624	0.30135	0.5986	0.1943	0.2071	9	83.9286	50.8929	16.5179
po2319	Plantago lanceolata	Plantaginaceae	McKenna & Shipley (1999)	EcoScience 6: 286-296	0.1862	0.0349	0.0809	0.302	0.62	0.12	0.27	9	87.0536	18.75	36.6071
mp0422	Arrhenatherum elatius	Poaceae	Mommer et al. (2006)	J. Ecol. 94: 1117-1129	0.06155	0.06353	0.17771	0.3028	0.203	0.21	0.587	9	1.78571	62.9464	95.0893
po1265	Picea glauca	Pinaceae	Brown & Higginbotham (1986)	Tree Physiol. 2: 223-232	0.2	0.023	0.08	0.303	0.6601	0.0759	0.264	9	93.75	6.25	34.375
po0296	Echium plantagineum	Boraginaceae	Evans & Poorter (2001)	Plant Cell Environ. 24: 755-767	0.2131	0.03647	0.05391	0.30349	0.7022	0.1202	0.1776	9	96.875	19.1964	9.82143
po0153	Nerium oleander	Apocynaceae	Evans & Poorter (2001)	Plant Cell Environ. 24: 755-767	0.16977	0.06886	0.06562	0.30424	0.558	0.2263	0.2157	9	72.3214	70.0893	19.1964
mp0423	Leersia oryzoides	Poaceae	Reich et al. (2003)	New Phytol. 157: 617-631	0.08316	0.07218	0.15118	0.30651	0.271	0.235	0.493	9	6.25	74.1071	87.5
po2055	Polygonum lapathifolium	Polygonaceae	Meziane & Shipley (1999)	Funct. Ecol. 13: 611-622	0.1873	0.0594	0.0609	0.3076	0.609	0.193	0.198	9	86.1607	50.4464	13.8393
po2257	Leucanthemum vulgare	Asteraceae	McKenna & Shipley (1999)	EcoScience 6: 286-296	0.2087	0.0044	0.0945	0.3076	0.68	0.01	0.31	9	95.0893	0	50.4464
po1808	Cichorium intybus	Asteraceae	Meziane & Shipley (1999)	Funct. Ecol. 13: 611-622	0.1264	0.0151	0.1662	0.3077	0.42	0.05	0.53	9	26.7857	2.23214	90.1786
mp0424	Bromus madritensis	Poaceae	Roumet et al. (1996)	New Phytol. 133: 595-603	0.13703	0.05997	0.10001	0.308	0.445	0.195	0.325	9	33.0357	51.7857	53.5714
mp0425	Crataegus monogyna	Rosaceae	Grubb et al. (1996)	J. Ecol. 84: 827-840	0.09148	0.05298	0.16355	0.308	0.297	0.172	0.531	9	9.82143	43.75	90.625
po2433	Fraxinus ornus	Oleaceae	Ruiz-Robleto & Villar (2005)	Plant Biol. 7: 484-494	0.18409	0.06027	0.06394	0.3083	0.5971	0.1955	0.2074	9	83.0357	54.0179	16.9643
po2039	Poa pratensis	Poaceae	Meziane & Shipley (1999)	Funct. Ecol. 13: 611-622	0.1705	0.07	0.0681	0.3086	0.551	0.227	0.222	9	70.5357	70.9821	21.875
po0343	Deschampsia flexuosa	Poaceae	Poorter et al. (1995)	Plant Soil 171: 217-227	0.15224	0.06089	0.09561	0.30874	0.4931	0.1972	0.3097	9	53.125	54.9107	50
po1541	Aegilops geniculata	Poaceae	Maranon & Grubb (1993)	Funct. Ecol. 7: 591-599	0.13905	0.0618	0.10815	0.309	0.45	0.2	0.35	9	36.1607	57.1429	62.5
mp0426	Dactylis glomerata	Poaceae	Harmens et al. (2000)	Ann. Bot. 86: 833-839	0.07491	0.04581	0.1885	0.30953	0.242	0.148	0.609	9	3.125	30.8036	97.7679
po0078	Raphanus sativus	Brassicaceae	Evans & Poorter (2001)	Plant Cell Environ. 24: 755-767	0.18209	0.09809	0.02936	0.30954	0.5883	0.3169	0.0948	9	79.4643	92.8571	0.892857
mp0427	Prosopis glandulosa	Fabaceae	Polley et al. (2002)	Tree Physiol. 22: 383-391	0.13189	0.06718	0.11062	0.30969	0.426	0.217	0.357	9	29.0179	66.0714	66.5179
mp0428	Tibouchina herbacea	Melastomataceae	Baruch et al. (2000)	Int. J. Plant Sci. 161: 107-118	0.11372	0.12847	0.06781	0.31	0.367	0.414	0.219	9	17.8571	99.5536	20.5357
mp0429	Trifolium repens	Fabaceae	Gunn et al. (1999)	Funct. Ecol. 13: 3-11	0.1194	0.09462	0.09599	0.31	0.385	0.305	0.31	9	20.5357	89.7321	50.8929
mp0431	Puccinellia maritima	Poaceae	Lenssen et al. (1995)	Aq. Bot. 50: 181-192	0.08	0.13	0.1	0.31	0.258	0.419	0.323	9	4.91071	100	53.125
mp0430	Pseudotsuga menziesii	Pinaceae	Brix (1971)	Can. J. Bot. 49: 289-294	0.16537	0.04077	0.10386	0.31	0.533	0.132	0.335	9	65.625	23.6607	58.9286
po1843	Erysimum cheiranthoides	Brassicaceae	Meziane & Shipley (1999)	Funct. Ecol. 13: 611-622	0.1823	0.031	0.097	0.3103	0.589	0.096	0.315	9	79.9107	8.92857	51.7857
po1181	Acacia farnesiana	Fabaceae	Polley et al. (2002)	Tree Physiol. 22: 383-391	0.17327	0.06723	0.07032	0.31083	0.5575	0.2163	0.2262	9	71.875	65.625	23.2143
mp0432	Brassica napus	Brassicaceae	Hurry et al. (1995)	Plant Physiol. 109: 697-706	0.22882	0.04703	0.03515	0.311	0.736	0.151	0.113	9	97.7679	33.0357	2.67857
po1904	Hordeum jubatum	Poaceae	Meziane & Shipley (1999)	Funct. Ecol. 13: 611-622	0.096	0.0601	0.1567	0.3128	0.294	0.178	0.528	9	9.375	45.0893	89.7321
po1543	Bromus diandrus	Poaceae	Maranon & Grubb (1993)	Funct. Ecol. 7: 591-599	0.14711	0.05321	0.11268	0.313	0.47	0.17	0.36	9	45.0893	42.4107	68.75
mp0433	Agrostis vinealis	Poaceae	Boot & Den Dubbelden (1990)	Oecologia 85: 115-121	0.1252	0.06886	0.11894	0.313	0.4	0.22	0.38	9	22.7679	68.3036	73.6607
po1814	Cichorium intybus	Asteraceae	Meziane & Shipley (1999)	Funct. Ecol. 13: 611-622	0.1388	0.0142	0.1601	0.313	0.463	0.037	0.5	9	42.4107	0.446429	88.8393
po2651	Pinus cembra	Pinaceae	Zurbriggen et al. (2013)	Plant Ecol. 214: 385-396	0.14373	0.08826	0.08138	0.31336	0.4587	0.2816	0.2597	9	38.8393	85.7143	33.0357
po0344	Deschampsia flexuosa	Poaceae	Poorter et al. (1995)	Plant Soil 171: 217-227	0.1452	0.06137	0.10739	0.31396	0.4625	0.1955	0.3421	9	41.9643	53.5714	60.7143
po2014	Plantago major	Plantaginaceae	Meziane & Shipley (1999)	Funct. Ecol. 13: 611-622	0.1425	0.0235	0.1482	0.3142	0.447	0.074	0.479	9	34.375	5.80357	87.0536
po1191	Parkinsonia aculeata	Fabaceae	Polley et al. (2002)	Tree Physiol. 22: 383-391	0.15285	0.05874	0.10275	0.31434	0.4863	0.1869	0.3269	9	49.5536	48.2143	54.9107
po2035	Poa pratensis	Poaceae	Meziane & Shipley (1999)	Funct. Ecol. 13: 611-622	0.1187	0.0699	0.1261	0.3146	0.376	0.223	0.401	9	19.6429	69.6429	78.125
mp0436	Bromus sterilis	Poaceae	Muller & Garnier (1990)	Oecologia 84: 513-518	0.14107	0.08242	0.09352	0.317	0.445	0.26	0.295	9	33.4821	78.5714	45.0893
mp0435	Trifolium repens	Fabaceae	Poorter (1993)	Vegetatio 104/105: 77-97	0.15585	0.06075	0.10041	0.317	0.492	0.192	0.317	9	52.6786	50	52.2321
mp0434	Gleditsia triacanthos	Fabaceae	Polley et al. (2002)	Tree Physiol. 22: 383-391	0.09249	0.03923	0.18527	0.317	0.292	0.124	0.584	9	8.92857	20.0893	94.6429
po1402	Solanum lycopersicum	Solanaceae	Hurd (1974)	Ann. Bot. 38: 613-623	0.18374	0.07247	0.06089	0.31709	0.5795	0.2285	0.192	9	76.7857	71.4286	12.0536
po1123	Taraxacum officinale	Asteraceae	Van der Werf et al. (1998)	Inherent Variation in Plant Growth, pp. 489-502	0.20127	0.01207	0.10425	0.31759	0.633	0.039	0.328	9	90.1786	0.892857	55.3571
mp0437	Hakea sulcata	Proteaceae	Poot & Lambers (2003)	Plant Soil 253: 57-70	0.24914	0.03284	0.03598	0.31796	0.784	0.103	0.113	9	99.1071	13.3929	2.23214
po1421	Betula pendula	Betulaceae	McDonald et al. (1986)	Plant Cell Environ. 9: 433-438	0.20034	0.03498	0.08268	0.318	0.63	0.11	0.26	9	89.2857	15.1786	33.4821
mp0438	Dactylis glomerata	Poaceae	Ryser & Lambers (1995)	Plant Soil 170: 251-265	0.08904	0.08904	0.13992	0.318	0.28	0.28	0.44	9	7.58929	83.9286	83.4821
po2932	Pinus sylvestris	Pinaceae	Kim et al. (2004)	Water Air Soil Poll. 145: 253-266	0.10825	0.04002	0.17014	0.3184	0.34	0.1257	0.5343	9	14.2857	21.4286	91.5179
po0166	Silene dioica	Caryophyllaceae	Poorter (1993)	Vegetatio 104/105: 77-97	0.1627	0.03645	0.11933	0.31848	0.5109	0.1145	0.3747	9	58.0357	16.5179	72.3214
po2174	Calamagrostis canadensis	Poaceae	Shipley (2002)	Funct. Ecol. 16: 682-689	0.16695	0.09663	0.05567	0.31925	0.5016	0.3155	0.1829	9	55.3571	92.4107	10.2679
po1182	Acacia farnesiana	Fabaceae	Polley et al. (2002)	Tree Physiol. 22: 383-391	0.17796	0.07022	0.07119	0.31938	0.5572	0.2199	0.2229	9	71.4286	67.8571	22.3214
[truncated: 9,219 more rows]

## Sheet: Info
Variable	Explanation							Data pertaining to:
ID	ID number in the database							Hendrik Poorter, Andrzej M. Jagodzinski, Ricardo Ruiz-Peinado, Shem Kuyah, Yunjian Luo, Jacek Oleksyn, Vladimir A. Usoltsev, Thomas N. Buckley, Peter B. Reich and Lawren Sack (2015)
Species	Species name							How does biomass distribution change with size and differ among species? An analysis for 1200 plant species from five continents
Family	Family name							New Phytologist
Author	Name of the authors
Source	name of te source
LDM	Leaf Dry Mass (g)
SDM	Stem Dry Mass (g)
RDM	Root Dry Mass (g)
TDM	Total Dry Mass Plant (g)
LMF	Leaf Mass Fraction (g/g)
SMF	Stem Mass Faction (g/g)
RMF	Root Mass Faction (g/g)
SizeClass	Size Class (in the data base)
pLMF	rank in LMF, corrected for size (percentile)
pSMF	rank in SMF, corrected for size (percentile)
pRMF	rank in RMF, corrected for size (percentile)
